# Supplementary material for: Inter- and intra-breed genome-wide copy number diversity in a large cohort of European equine breeds
Source: BMC Genomics. 2019 Oct 22;20:759. doi: 10.1186/s12864-019-6141-z (PMC6805398; doi:10.1186/s12864-019-6141-z)
Supplement: Supplementary file 1 — Additional file 1: Table S1. CNVRs identified in this study and including information regarding genome position, size, status, segment CNV counts, gene counts, number of individuals for each breed, QTL overlap and novelty. [file 12864_2019_6141_MOESM1_ESM.xlsx]

## Sheet: Table S1
Table S1: CNVRs identified in this study and its information regarding genome position, size, status, segment CNV counts, gene counts, number of individuals for each breed, QTL overlap and novelty.
CNVR ID	ECA	Start	End	Size (kb)	Status	Segment CNV count	Gene counts	Number of individuals	Ardenner	Belgian draught horse	German draught	Exmoor pony	Vlaams paard	Belgian warmblood I	Belgian Warmblood II	Swedish warmblood	Friesian	QTLs (Trait)	QTLs (ID)	References	Novelty
CNVR1	1	0	1753801	1754	DUP/DEL	13	32	11		1		3	1		2		4
CNVR2	1	8252773	9066759	814	DUP	10	6	10				3			1		6
CNVR3	1	9984162	10819968	836	DUP/DEL	14	14	13		5				2	2		4
CNVR4	1	12949568	13286843	337	DUP	1	3	1							1
CNVR5	1	16517993	16770297	252	DEL	1	2	1							1
CNVR6	1	18143903	18381208	237	DUP	2	2	2						1	1
CNVR7	1	25785778	25907576	122	DUP	1		1							1
CNVR8	1	26602197	26900255	298	DUP	1	6	1							1
CNVR9	1	27397409	28468519	1071	DUP	5	30	5							1		4
CNVR10	1	28617357	29348866	732	DUP/DEL	13	15	13		1				2	1		9
CNVR11	1	30918126	31169706	252	DUP	1	7	1							1
CNVR12	1	31333054	31779800	447	DUP	3	11	3						1	1		1
CNVR13	1	31988329	32170383	182	DUP	1	1	1							1
CNVR14	1	32659606	32811507	152	DUP	1	3	1							1
CNVR15	1	33911679	33948494	37	DEL	2	1	2					1		1
CNVR16	1	36020344	36200307	180	DUP	1	1	1				1
CNVR17	1	37833870	37908094	74	DUP	1		1				1
CNVR18	1	38272621	38457800	185	DUP	6	3	6		2	3			1
CNVR19	1	40885386	40942327	57	DUP/DEL	41	1	41	2	30	3	2		1	1	1	1
CNVR20	1	45827674	46240252	413	DEL	1	2	1							1
CNVR21	1	49502116	49594021	92	DUP	1	1	1		1
CNVR22	1	53917112	54139087	222	DEL	7		7		6					1			Number of progressively motile sperm	103450	Gottschalk et al., 2016(doi:10.1016/j.anireprosci.2016.06.002)
CNVR23	1	54294145	54530239	236	DEL	1	2	1							1
CNVR24	1	54634188	54648558	14	DEL	22		22						7	13	2					YES
CNVR25	1	57513039	58108991	596	DUP	7	7	7							1		6
CNVR26	1	58335768	60231228	1895	DUP	30	25	30		1		3		9	3		14
CNVR27	1	61419343	61579619	160	DUP	1	7	1							1
CNVR28	1	62029476	62251710	222	DEL	1	1	1							1
CNVR29	1	64387041	67207963	2821	DUP	84	18	68		1		3		2	1	6	55
CNVR30	1	67501561	67860528	359	DUP	1	3	1							1
CNVR31	1	68671156	68928941	258	DUP	2	1	2		1					1
CNVR32	1	72915926	73101919	186	DEL	1		1							1
CNVR33	1	75311105	75521079	210	DUP	1	4	1							1
CNVR34	1	80084357	80248426	164	DEL	60	4	60	1	16	2		1	9	20	6	5
CNVR35	1	81424257	82184791	761	DUP	1	6	1							1
CNVR36	1	83998936	84274549	276	DUP	1	2	1							1
CNVR37	1	88594868	88982920	388	DUP	1	10	1							1
CNVR38	1	90040814	90679641	639	DUP/DEL	2	6	2		1					1
CNVR39	1	92253047	92569844	317	DUP	1	8	1							1
CNVR40	1	92973715	93283127	309	DUP/DEL	2	14	2		1					1
CNVR41	1	93506091	95186154	1680	DUP/DEL	2	27	2		1					1			Sperm concentration/Withers height	103433/165768	Gottschalk et al., 2016(doi:10.1016/j.anireprosci.2016.06.002) / Skujina et al., 2018(doi:10.1139/gen-2018-0006)
CNVR42	1	98097768	98760399	663	DUP	1	2	1							1
CNVR43	1	106149809	106464339	315	DUP	2	5	2							2
CNVR44	1	109414117	109586720	173	DUP/DEL	192	2	192	1	7	4	30		53	66	31
CNVR45	1	113991327	114336614	345	DUP	340	7	339	3	23	10	2	9	83	141	20	48
CNVR46	1	115307395	116031534	724	DUP	1	14	1							1
CNVR47	1	116343235	116531540	188	DUP	1	4	1						1
CNVR48	1	117890347	120670035	2780	DUP	84	60	72		4		5	1	7	2	4	49
CNVR49	1	121015974	121160228	144	DUP	1	4	1							1
CNVR50	1	122476801	123620382	1144	DUP	8	4	8				1			1		6
CNVR51	1	124176751	124581349	405	DUP	1	3	1							1
CNVR52	1	124917565	124963517	46	DEL	1	3	1		1
CNVR53	1	125458529	125983202	525	DUP	1	2	1							1
CNVR54	1	126094710	126558868	464	DUP	3	5	3			1				1		1
CNVR55	1	127427087	127589966	163	DUP	1	5	1							1
CNVR56	1	128712721	128803174	90	DUP	1	1	1							1
CNVR57	1	145126776	145189854	63	DUP	1	1	1							1
CNVR58	1	146182499	146189098	7	DEL	22	1	22	1	20							1
CNVR59	1	146618371	146642552	24	DUP	1	2	1							1
CNVR60	1	146682943	146992528	310	DUP/DEL	7	6	7		1		3			1		2
CNVR61	1	147162854	147259102	96	DUP/DEL	13	6	13		1					1		11
CNVR62	1	147634760	147846967	212	DUP/DEL	4	12	3		1					1		1
CNVR63	1	148044515	148445083	401	DUP/DEL	12	13	9		2		1			1		5
CNVR64	1	149354727	149374310	20	DEL	5		5		4			1
CNVR65	1	149432642	149513078	80	DUP	1		1							1
CNVR66	1	152942101	152947991	6	DEL	1		1							1						YES
CNVR67	1	154857175	156876500	2019	DUP/DEL	3104	79	1612	18	242	19	187	19	232	247	382	266	White markings	29447	Haase et al., 2013( doi:10.1371/journal.pone.0075071)
CNVR68	1	157183217	157305873	123	DUP	2	8	2							1		1
CNVR69	1	157875140	157974715	100	DUP	2	7	2							1		1
CNVR70	1	158381582	158408906	27	DEL	70	3	70	2	32	1	23	1	3	3	5					YES
CNVR71	1	158843180	160751024	1908	DUP/DEL	1617	80	1259	4	175	12	134	16	204	218	245	251
CNVR72	1	160928610	163219245	2291	DUP/DEL	862	90	734	8	122	9	97	7	63	144	122	162
CNVR73	1	165084337	165115722	31	DEL	1		1							1						YES
CNVR74	1	165411243	165416660	5	DEL	1		1						1							YES
CNVR75	1	165469401	165479789	10	DEL	3		3							3						YES
CNVR76	1	165556889	165585504	29	DEL	6		6						3	3
CNVR77	1	165682399	165765863	83	DUP	50		50						9	27	14
CNVR78	1	165875057	165880621	6	DEL	6		6						4		2
CNVR79	1	167553207	167584093	31	DEL	1		1							1
CNVR80	1	168790082	168792095	2	DEL	3		3							1	2
CNVR81	1	171392681	171454366	62	DUP/DEL	26	4	26	1	12	1	1	6	4		1
CNVR82	1	171811886	171817104	5	DEL	4	1	4						2	2
CNVR83	1	172966197	172994080	28	DEL	1	1	1		1
CNVR84	1	173096141	173117982	22	DEL	1	1	1		1
CNVR85	1	173910097	173942012	32	DEL	1	1	1		1
CNVR86	1	175696271	175701865	6	DEL	4		4		1							3
CNVR87	1	176901934	176949803	48	DUP	1		1							1						YES
CNVR88	1	177174431	177228026	54	DEL	1	1	1									1
CNVR89	1	177959873	177968883	9	DEL	1		1				1									YES
CNVR90	1	178490835	178530113	39	DUP	3	1	3							3						YES
CNVR91	1	178654451	179654891	1000	DUP	10	2	10						3	1	6
CNVR92	1	181285773	181296357	11	DEL	5		5		5											YES
CNVR93	1	183632050	183672659	41	DEL	1	4	1		1
CNVR94	1	183851181	183878849	28	DEL	1	1	1		1
CNVR95	1	183920880	183976018	55	DUP	1		1							1
CNVR96	1	184098110	184144245	46	DEL	2	2	2		2
CNVR97	1	185013186	185021018	8	DEL	7		7		6			1								YES
CNVR98	1	185475573	185561741	86	DEL	1	2	1		1
CNVR99	1	185758695	185838109	79	DUP	67		67	5	34	2	1	3	4	15		3
CNVR100	2	210686	308967	98	DUP	3		3		2				1
CNVR101	2	366761	422854	56	DEL	1	2	1							1						YES
CNVR102	2	1614922	1783088	168	DUP	1	1	1							1
CNVR103	2	2069580	2186997	117	DUP	1		1						1
CNVR104	2	3277150	3443501	166	DUP	1	1	1							1
CNVR105	2	4628004	5402334	774	DUP/DEL	12	16	11		1					2		8
CNVR106	2	5719205	6391311	672	DUP	1	12	1							1
CNVR107	2	9958293	10227464	269	DUP	1	2	1							1
CNVR108	2	10654362	11164355	510	DUP	1	3	1							1			Withers height	166141	Skujina et al., 2018(doi:10.1139/gen-2018-0006)
CNVR109	2	11284116	12523577	1239	DUP/DEL	376	30	375	6	57	7	171	3	31	39	48	13
CNVR110	2	13512394	15571130	2059	DUP/DEL	179	55	177	3	97	7	3	2	18	15	21	11
CNVR111	2	15584915	15674652	90	DUP	1	5	1					1
CNVR112	2	16353012	16372126	19	DEL	2		2		1			1								YES
CNVR113	2	16557483	17016401	459	DUP/DEL	2	3	2		1					1			Withers height	166250	Skujina et al., 2018(doi:10.1139/gen-2018-0006)
CNVR114	2	17186054	17542839	357	DUP	2	9	2							1		1
CNVR115	2	18317252	18520332	203	DUP	2	8	2		1					1
CNVR116	2	19026989	40299213	21272	DUP	153	375	74	1	11		4		11	11	4	32	Withers height	166261	Skujina et al., 2018(doi:10.1139/gen-2018-0006)
CNVR117	2	40400643	40779121	378	DUP/DEL	3	7	3		1				1	1
CNVR118	2	41491290	42164347	673	DUP/DEL	5	15	5	1	1					2		1
CNVR119	2	43081111	51162825	8082	DUP/DEL	486	124	386	3	27		17	1	15	9	99	215
CNVR120	2	51396601	51836002	439	DUP	13	10	13		2		1			1		9
CNVR121	2	52038633	52119993	81	DUP	1	1	1							1
CNVR122	2	52492577	52544780	52	DUP	1	1	1							1						YES
CNVR123	2	55909827	56290933	381	DUP	3	7	3							1		2
CNVR124	2	57912565	58216773	304	DUP	1	1	1									1
CNVR125	2	59529198	59788955	260	DUP	1	4	1							1
CNVR126	2	60364400	60564714	200	DEL	1	2	1							1
CNVR127	2	67854007	68586828	733	DEL	1	5	1							1
CNVR128	2	73313942	73864093	550	DUP/DEL	527	4	513	18	61	21	74	5	42	174	76	42
CNVR129	2	74286108	74309914	24	DEL	3		3		2	1
CNVR130	2	77634518	77709625	75	DEL	2	2	2						2
CNVR131	2	78033729	78087890	54	DEL	1		1							1
CNVR132	2	78931916	78965149	33	DEL	30		30	5	6	2		1	3			13
CNVR133	2	82530107	82763364	233	DEL	1	2	1							1
CNVR134	2	90257772	90269055	11	DEL	6		6				6									YES
CNVR135	2	94131565	94134640	3	DEL	1		1							1
CNVR136	2	94604540	94712051	108	DEL	1	1	1							1						YES
CNVR137	2	95241371	96787417	1546	DUP/DEL	11	4	8		1	1			2	4
CNVR138	2	96989625	97209728	220	DEL	1	1	1							1
CNVR139	2	97761662	97868101	106	DEL	1		1							1
CNVR140	2	97981816	98005817	24	DUP/DEL	16		16		1				5	1	8	1
CNVR141	2	98437789	98493461	56	DEL	1		1							1
CNVR142	2	101068860	101147841	79	DEL	1	3	1							1
CNVR143	2	103791337	103799173	8	DEL	1	1	1	1												YES
CNVR144	2	104699275	104715654	16	DEL	1		1						1							YES
CNVR145	2	104809636	104814849	5	DEL	6		6						2	3	1					YES
CNVR146	2	106054982	106063834	9	DEL	30		30		10				3	1	3	13
CNVR147	2	107784270	108125936	342	DUP	175	3	175	1	9	1	5		2	10	29	118
CNVR148	2	109389414	109452568	63	DUP	1		1							1
CNVR149	2	110605658	110637957	32	DUP	7		7		7
CNVR150	2	110915279	111203567	288	DEL	8		8						4	4
CNVR151	2	112800585	112876843	76	DEL	1	2	1							1
CNVR152	2	113732616	113751236	19	DEL	1	1	1		1
CNVR153	2	115274151	115299352	25	DEL	1	1	1		1
CNVR154	2	119628310	119661683	33	DEL	1		1							1						YES
CNVR155	2	119934749	119936148	1	DEL	20		20						5	2	6	7				YES
CNVR156	2	120079328	120177132	98	DEL	1		1							1
CNVR157	2	120790424	120857687	67	DUP/DEL	36		36	3	6			2	12	13						YES
CNVR158	3	0	58569	59	DUP	2	1	2						1	1
CNVR159	3	540214	1050419	510	DEL	1	6	1							1
CNVR160	3	1895403	2145474	250	DUP	1	2	1							1
CNVR161	3	2445518	3005232	560	DUP/DEL	3	3	3				1			1	1
CNVR162	3	3275929	3607930	332	DEL	2	6	2		1	1							Withers height	166012	Skujina et al., 2018(doi:10.1139/gen-2018-0006)
CNVR163	3	3769581	3993671	224	DUP	1	1	1							1
CNVR164	3	4922604	4936093	13	DEL	7		7		5		2
CNVR165	3	7239327	7412504	173	DUP	1	1	1							1
CNVR166	3	8147546	8274854	127	DEL	78	3	77		3	1	2	1	10	13	19	28
CNVR167	3	8663943	8819743	156	DUP/DEL	2	2	2							1	1
CNVR168	3	9014276	9040114	26	DEL	67	3	67		7	1	48	1			2	8
CNVR169	3	9179871	9509279	329	DUP/DEL	4	8	4		1		1			1	1
CNVR170	3	9590331	10198973	609	DUP/DEL	100	20	99	2	61	8	1	2	3	21		1
CNVR171	3	16653589	18373473	1720	DUP	16	65	15		2				2	3		8	Withers height	166054	Skujina et al., 2018(doi:10.1139/gen-2018-0006)
CNVR172	3	18499704	18962091	462	DUP	1	10	1							1
CNVR173	3	22395597	22495430	100	DUP	1	2	1							1
CNVR174	3	22876261	23058275	182	DUP	1	4	1							1
CNVR175	3	28418203	28559022	141	DUP	1	2	1							1
CNVR176	3	29085248	29695522	610	DUP	3	5	3						1	1		1
CNVR177	3	31203261	36827779	5625	DUP/DEL	129	94	118	1	10	1	5	2	10	9	31	49	White markings	29391,29405,29400,29406	Haase et al., 2013( doi:10.1371/journal.pone.0075071)
CNVR178	3	40002456	40256922	254	DUP/DEL	7	5	7		1		3	1		1		1
CNVR179	3	41151172	41730255	579	DUP	59	2	59						18	25	16		White markings	29418	Haase et al., 2013( doi:10.1371/journal.pone.0075071)
CNVR180	3	43558648	43628085	69	DUP	2	2	2						1	1
CNVR181	3	47825075	47945080	120	DEL	1	1	1						1							YES
CNVR182	3	53789996	53799170	9	DEL	12		12	1	5	1		2	2	1
CNVR183	3	56021375	56199497	178	DEL	23	2	23		23
CNVR184	3	65918096	65976626	59	DEL	33	1	33		2			1	12	17	1
CNVR185	3	69968505	70332915	364	DEL	1	3	1							1
CNVR186	3	70617374	71223480	606	DEL	1	2	1							1
CNVR187	3	74300513	74480282	180	DEL	1		1							1
CNVR188	3	82620435	82995461	375	DEL	1	2	1							1
CNVR189	3	84052117	84064997	13	DEL	15		15				5		2	5	3					YES
CNVR190	3	93285578	93428695	143	DEL	1		1							1
CNVR191	3	94139295	94467861	329	DEL	1	1	1							1
CNVR192	3	99748577	100182698	434	DUP	1	6	1									1
CNVR193	3	111617452	111773850	156	DUP	1		1							1
CNVR194	3	112074196	112453599	379	DUP	1	3	1							1
CNVR195	3	112469309	112534013	65	DUP/DEL	8	2	6						1	4	1
CNVR196	3	112880109	114676261	1796	DUP	13	18	13	1	4		1		1	5		1
CNVR197	3	114813910	117018777	2205	DUP/DEL	391	22	379	17	71	22	6	5	34	213	4	7
CNVR198	3	117461128	117971223	510	DUP/DEL	2	7	2		1					1
CNVR199	3	118266079	119479920	1214	DUP/DEL	13	24	12		1		1			1		9
CNVR200	4	54049	815153	761	DEL	1	6	1							1
CNVR201	4	1277039	1557584	281	DEL	49	1	49		3	2	1	1	9	12	21
CNVR202	4	5871407	6259575	388	DUP/DEL	4	4	4		2				1	1
CNVR203	4	8920676	9779465	859	DUP/DEL	1023	13	747	11	180	15	115	18	121	155	63	69
CNVR204	4	14937223	15836831	900	DUP	1	24	1							1
CNVR205	4	17502978	17681303	178	DUP	1	1	1							1
CNVR206	4	18255884	18353434	98	DEL	1	1	1				1
CNVR207	4	19915408	20047936	133	DUP	1	3	1				1
CNVR208	4	25276247	26146632	870	DUP	242	4	242				4			1	69	168
CNVR209	4	29270544	29605865	335	DEL	1	2	1							1
CNVR210	4	39219599	39319476	100	DUP	1	1	1		1
CNVR211	4	52403175	52639261	236	DUP/DEL	11		11			1	1		8		1
CNVR212	4	55880939	56019343	138	DUP	1	1	1							1			Withers height	165804	Skujina et al., 2018(doi:10.1139/gen-2018-0006)
CNVR213	4	58172421	58284166	112	DEL	1	9	1		1
CNVR214	4	61138687	61647705	509	DUP	8	7	8						1	1		6
CNVR215	4	61858158	61873611	15	DEL	1		1				1									YES
CNVR216	4	73548688	73665149	116	DUP	2	2	2							2			Withers height	166192	Skujina et al., 2018(doi:10.1139/gen-2018-0006)
CNVR217	4	79696788	79960639	264	DUP	2	2	2		2
CNVR218	4	83666699	83826446	160	DUP/DEL	2	6	2		1					1
CNVR219	4	85716099	86924480	1208	DUP/DEL	2	4	1							1
CNVR220	4	89008716	89536921	528	DUP	14	6	14				5					9
CNVR221	4	92210940	92245376	34	DUP	1	1	1							1						YES
CNVR222	4	94661952	94678987	17	DEL	32	2	32				32									YES
CNVR223	4	95770347	95836199	66	DEL	1	5	1							1
CNVR224	4	96312832	96464910	152	DUP	1	7	1							1
CNVR225	4	96663167	96699777	37	DEL	37	1	37		3		5	1	7	9	7	5
CNVR226	4	96780218	96814088	34	DEL	3	1	3						3							YES
CNVR227	4	96902455	97223128	321	DUP/DEL	120	16	120		10	3	1		34	65	7
CNVR228	4	97417755	97480277	63	DUP	1	3	1							1
CNVR229	4	101497617	101899474	402	DUP/DEL	6	8	6		2			1		2		1
CNVR230	4	101998265	103039226	1041	DUP/DEL	32	32	32		8		3	1	6	10	4
CNVR231	4	103122377	103399782	277	DUP	2	1	2							2
CNVR232	4	104197865	104356177	158	DUP/DEL	5		5						1	4
CNVR233	4	105053100	105130511	77	DUP	1		1		1
CNVR234	4	106009782	106139344	130	DEL	1	1	1		1
CNVR235	5	0	3182750	3183	DUP/DEL	14	61	13		3			2	2	1		5	Withers height/male fertility	165820,165952/29493,29494	Skujina et al., 2018(doi:10.1139/gen-2018-0006) / Raudsepp et al., 2012(doi:10.1371/journal.pgen.1003139)
CNVR236	5	4676583	4806989	130	DUP	1	3	1		1
CNVR237	5	10749721	11144399	395	DUP	1	2	1							1
CNVR238	5	14149772	14222928	73	DUP	1	1	1							1
CNVR239	5	15961175	17055548	1094	DUP/DEL	183	13	183		3	1	12	2		9	49	107
CNVR240	5	17587709	17641581	54	DUP	1	1	1							1
CNVR241	5	18237251	18520841	284	DUP	3	3	3				1			2
CNVR242	5	18714606	19063815	349	DUP	2	3	2							1		1
CNVR243	5	21778002	22064355	286	DUP	1	6	1								1
CNVR244	5	25120270	25167751	47	DUP	2		2						1	1
CNVR245	5	26893380	27024260	131	DUP	1	2	1							1
CNVR246	5	27868482	27925984	58	DEL	1	2	1								1
CNVR247	5	28574943	28723926	149	DUP	1	2	1							1
CNVR248	5	29707391	30274655	567	DUP	7	5	7							1		6
CNVR249	5	30313374	30400588	87	DUP	3	2	3	1	2
CNVR250	5	30933837	31264810	331	DUP	212	2	212		3		2				41	166
CNVR251	5	31628840	31730760	102	DUP	1	1	1							1
CNVR252	5	34865201	49273028	14408	DUP	868	425	551	5	52	5	74	4	51	79	103	178
CNVR253	5	52717064	52807840	91	DUP	1		1							1
CNVR254	5	54493863	54683533	190	DUP	1	4	1							1
CNVR255	5	54756725	54867670	111	DUP/DEL	30	5	30		28			1		1			Withers height	166160	Skujina et al., 2018(doi:10.1139/gen-2018-0006)
CNVR256	5	56336001	56701354	365	DUP	2	4	2							1		1
CNVR257	5	56849334	57116471	267	DUP	1	10	1							1
CNVR258	5	57652008	58517352	865	DUP/DEL	2	22	2		1					1
CNVR259	5	63919964	63946407	26	DEL	32		32		2				3	3	2	22
CNVR260	5	65620409	65660671	40	DEL	3	1	3							3						YES
CNVR261	5	69143111	69151324	8	DEL	36		36	1	25	4		2	3	1						YES
CNVR262	5	70446448	70455441	9	DEL	1		1							1						YES
CNVR263	5	71168361	71242876	75	DUP	4		4		4
CNVR264	5	74958554	74995367	37	DEL	10	1	10	1	1		1	3		2	2
CNVR265	5	75055542	75357756	302	DUP/DEL	55	8	52	3	13	1	6	8	8	11	2
CNVR266	5	75933973	76078262	144	DEL	2		2				2
CNVR267	5	84657878	84749407	92	DEL	1	2	1								1
CNVR268	5	88159243	88308825	150	DUP	114	1	114						50	38	26
CNVR269	5	99092539	99192496	100	DUP/DEL	32		32	3	12	1	10	4				2
CNVR270	5	99553381	99680356	127	DUP	7	1	7	2	1			1	1		2
CNVR271	6	0	269472	269	DUP	9	2	9			1					1	7
CNVR272	6	382633	917377	535	DEL	1	9	1							1
CNVR273	6	6305623	6462567	157	DEL	8	2	8						3	5
CNVR274	6	6537848	6819631	282	DUP	1	4	1							1
CNVR275	6	7413638	9238303	1825	DUP/DEL	38	59	26		3		1		2	5		15	male fertility	32180	Schrimpf et al., 2014(doi:10.1371/journal.pone.0109675)
CNVR276	6	18283892	18461071	177	DUP	1	5	1							1
CNVR277	6	18814355	18977879	164	DUP/DEL	2	2	2		1					1
CNVR278	6	19330218	19651767	322	DUP/DEL	2	6	2		1					1
CNVR279	6	21586473	21729567	143	DUP	1		1			1
CNVR280	6	21777813	22086106	308	DUP	1	1	1							1
CNVR281	6	22723739	28685768	5962	DUP	28	77	23		4		3	1	5	4		6	Withers height	165781,166005,165879	Skujina et al., 2018(doi:10.1139/gen-2018-0006)
CNVR282	6	29958160	33948314	3990	DUP/DEL	21	52	15		2		1		2	2		8	Withers height	165849	Skujina et al., 2018(doi:10.1139/gen-2018-0006)
CNVR283	6	34058674	34635945	577	DUP/DEL	26	40	23		1		1		2	8		11
CNVR284	6	34956500	35027673	71	DEL	9	2	9						1	6	2
CNVR285	6	37143348	37164043	21	DEL	2	2	2		2
CNVR286	6	37677534	37726186	49	DEL	1	1	1							1
CNVR287	6	37817839	37824427	7	DEL	1		1		1
CNVR288	6	38215578	38286415	71	DUP/DEL	42	2	38		15	2		3	12	6
CNVR289	6	38328170	38419562	91	DEL	92	2	87	4	42	5		4	18	13	1
CNVR290	6	38650188	38655354	5	DEL	30		30		2				4		4	20
CNVR291	6	39640523	39700063	60	DUP/DEL	8	1	8						4	4						YES
CNVR292	6	40626222	40689399	63	DUP	1	2	1							1
CNVR293	6	40700875	40748726	48	DUP	1	1	1							1
CNVR294	6	44744192	44749653	5	DEL	3		3		3											YES
CNVR295	6	45030713	45124451	94	DEL	1	1	1							1
CNVR296	6	49764614	49857159	93	DEL	1	1	1							1
CNVR297	6	56233198	56245448	12	DEL	5	1	5		1					1	2	1
CNVR298	6	57157975	57162667	5	DEL	76	1	76	1			3					72
CNVR299	6	58746703	59011799	265	DUP	392	4	392		8	1	24	3	2	9	156	189
CNVR300	6	63463707	63472830	9	DEL	1	1	1						1
CNVR301	6	63945291	63979810	35	DEL	1	1	1							1
CNVR302	6	65366130	65700904	335	DUP	20	11	19		1		2		1	1		14
CNVR303	6	66064724	66115138	50	DUP/DEL	269	2	269	5	85	1	31	1	46	80	20
CNVR304	6	66602864	66933786	331	DUP	65	18	65		1		2			3	3	56
CNVR305	6	66988253	67095694	107	DUP	1	6	1							1
CNVR306	6	67234307	67729796	495	DUP	52	18	50				1		3	2		44
CNVR307	6	68619025	68803068	184	DUP	2	4	2							1		1
CNVR308	6	68969349	71442856	2474	DUP/DEL	197	97	148		18	1	9	3	15	32	2	68
CNVR309	6	71459476	71491670	32	DUP	2		2						1	1						YES
CNVR310	6	72000917	72557034	556	DUP/DEL	483	25	477	14	123	11	51	10	72	80	107	9
CNVR311	6	72820611	74555569	1735	DUP/DEL	1288	85	1058	17	158	19	123	19	174	234	159	155
CNVR312	6	74596909	74906041	309	DUP/DEL	48	16	48	1	1		4		2	7		33
CNVR313	6	75023259	75406228	383	DUP/DEL	18	26	13		1		1			1		10
CNVR314	6	75548183	75580448	32	DEL	2		2								2
CNVR315	6	75622468	75671745	49	DUP	2		2							2
CNVR316	6	76130953	76138110	7	DEL	78		78	1	18	1	25	1	15	14	3
CNVR317	6	78775798	78848766	73	DEL	1	1	1							1						YES
CNVR318	6	79084989	79121396	36	DUP	1	1	1							1
CNVR319	6	80321698	80383897	62	DUP	1		1							1
CNVR320	6	82040468	82061992	22	DUP	1	1	1		1
CNVR321	6	82749566	82845453	96	DUP	1		1							1
CNVR322	6	83255852	83262246	6	DEL	8		8	2	1	2						3
CNVR323	6	84500779	84531723	31	DUP	1	2	1							1						YES
CNVR324	7	0	4828983	4829	DUP/DEL	236	147	182	3	11		7		4	28	14	115	Withers height	166221	Skujina et al., 2018(doi:10.1139/gen-2018-0006)
CNVR325	7	5102133	5636027	534	DUP/DEL	2	17	2		1					1
CNVR326	7	9037699	9376464	339	DUP/DEL	2		2		1					1
CNVR327	7	10133081	10315862	183	DEL	1	2	1							1
CNVR328	7	16306985	16313525	7	DEL	1	1	1		1											YES
CNVR329	7	21620425	22132625	512	DUP	1	8	1							1
CNVR330	7	22313343	22600835	287	DUP	1	3	1							1
CNVR331	7	23160982	23293377	132	DUP	1	1	1							1
CNVR332	7	23777826	24942561	1165	DUP	5	7	5							4		1	Withers height	166089	Skujina et al., 2018(doi:10.1139/gen-2018-0006)
CNVR333	7	25193853	26118238	924	DUP	27	18	27		1		1	1	2	1		21
CNVR334	7	26568723	27899281	1331	DUP	29	29	22						1	1		20
CNVR335	7	28164023	28450969	287	DUP	1	1	1							1			Withers height	166225	Skujina et al., 2018(doi:10.1139/gen-2018-0006)
CNVR336	7	30154838	30759546	605	DUP	2	9	2									2	Withers height	166047	Skujina et al., 2018(doi:10.1139/gen-2018-0006)
CNVR337	7	31006329	31101250	95	DEL	9	5	9						5	4
CNVR338	7	31297725	31332157	34	DEL	61	1	61				52		1	1	6	1
CNVR339	7	31375403	31595601	220	DEL	23	10	23						9	7	7
CNVR340	7	33271705	33907517	636	DUP	3	11	3					1		1		1
CNVR341	7	34094481	34477479	383	DUP	6	7	6									6
CNVR342	7	34566163	34720727	155	DEL	166	4	166		2	2	157		3	1	1
CNVR343	7	35131935	35681149	549	DUP	1	3	1							1
CNVR344	7	37369114	37568570	199	DUP	1	3	1							1
CNVR345	7	38042540	38430977	388	DUP	1	6	1									1
CNVR346	7	38847255	38956182	109	DUP	1	2	1							1
CNVR347	7	42100672	42854682	754	DUP	1	12	1						1
CNVR348	7	43048386	53094544	10046	DUP/DEL	848	264	589	6	102	6	50	9	71	60	108	177	Withers height	166267	Skujina et al., 2018(doi:10.1139/gen-2018-0006)
CNVR349	7	53179296	53380468	201	DUP	1	5	1							1
CNVR350	7	56617294	56905462	288	DUP	1	3	1		1
CNVR351	7	58921614	59275169	354	DUP	1	3	1							1
CNVR352	7	65177539	65801411	624	DUP	28	3	28							1		27
CNVR353	7	67120822	67311088	190	DUP	2	7	2				1			1
CNVR354	7	67500603	68095023	594	DUP/DEL	2	6	2		1					1
CNVR355	7	68412086	69170877	759	DUP/DEL	3	21	3		1					1		1
CNVR356	7	70320737	70598057	277	DUP/DEL	2	7	2		1					1
CNVR357	7	70625025	71715943	1091	DUP/DEL	16	28	15		3		1		3	1	1	6	Withers height	165841	Skujina et al., 2018(doi:10.1139/gen-2018-0006)
CNVR358	7	73044509	73826625	782	DUP/DEL	837	42	749	16	166	16	106	10	101	133	137	64
CNVR359	7	74818288	74925110	107	DEL	30	5	30		20	2		1	2	4	1
CNVR360	7	75203979	75664980	461	DUP	6	23	6					1		5
CNVR361	7	76096245	76207969	112	DEL	13	8	13						3	7	3
CNVR362	7	76356929	76382978	26	DEL	1	2	1		1
CNVR363	7	77497924	77881784	384	DUP	2	5	2						1	1
CNVR364	7	78033526	78190999	157	DUP	1	5	1							1
CNVR365	7	79542009	79691766	150	DUP	2	4	2							2
CNVR366	7	80155918	80696681	541	DUP	1	3	1							1
CNVR367	7	81889203	82130983	242	DUP	1	1	1							1
CNVR368	7	82604893	82610444	6	DEL	24		24						19	4	1					YES
CNVR369	7	84223353	84501463	278	DUP	1		1							1
CNVR370	7	85650900	86099333	448	DUP	3	9	3							2		1
CNVR371	7	86849371	86954102	105	DUP	1	2	1							1
CNVR372	7	87187568	87998161	811	DUP	3	6	3		1					2
CNVR373	7	88306394	88518011	212	DUP	1	3	1							1
CNVR374	7	89231219	92420357	3189	DUP/DEL	23	15	21	3	3		6		1	7	1		Withers height	165798	Skujina et al., 2018(doi:10.1139/gen-2018-0006)
CNVR375	7	94220856	94443672	223	DUP	1	2	1						1
CNVR376	7	97263521	97428767	165	DEL	1	3	1							1
CNVR377	7	98211012	98542428	331	DEL	1	6	1							1
CNVR378	8	0	6769072	6769	DUP/DEL	1860	170	1133	18	205	14	154	20	164	208	189	161	Withers height	166167	Skujina et al., 2018(doi:10.1139/gen-2018-0006)
CNVR379	8	7072318	7828211	756	DUP	1	17	1							1
CNVR380	8	8455743	19824356	11369	DUP/DEL	118	137	80	1	23		6	2	11	11	6	20	Withers height	165809	Skujina et al., 2018(doi:10.1139/gen-2018-0006)
CNVR381	8	20675062	21272171	597	DUP/DEL	7	8	7		2		3		1	1
CNVR382	8	21963052	22506279	543	DUP	2	16	2							1		1
CNVR383	8	22952181	23158174	206	DUP	1	4	1							1
CNVR384	8	23696831	24849764	1153	DUP/DEL	33	12	33		3		4		3	2	2	19	male fertility	29498.3	Raudsepp et al., 2012(doi:10.1371/journal.pgen.1003139)
CNVR385	8	24872564	24979360	107	DEL	1	1	1						1
CNVR386	8	26369982	26691048	321	DUP	54	2	54							1		53
CNVR387	8	27827643	28460462	633	DUP	1	6	1							1
CNVR388	8	28905528	29028080	123	DUP/DEL	2	4	2		1					1
CNVR389	8	29151388	29772196	621	DUP/DEL	7	14	7		2		2			2		1
CNVR390	8	30055151	30393593	338	DUP/DEL	167	1	167		26	1	13		12	23	12	80
CNVR391	8	31200219	31583354	383	DUP/DEL	3	1	3						2	1
CNVR392	8	34785516	35181950	396	DUP	1	1	1							1
CNVR393	8	55730813	55845789	115	DUP	1	1	1							1
CNVR394	8	57226308	57918923	693	DUP	5	3	5		1				1	2		1
CNVR395	8	64452874	64704762	252	DUP	1	1	1							1
CNVR396	8	65294924	65556586	262	DUP	5	2	5				1			1		3
CNVR397	8	66216748	66541320	325	DUP	1		1									1
CNVR398	8	66649943	67692739	1043	DUP	4	7	4						2	2
CNVR399	8	71230762	71292995	62	DUP	1	2	1					1
CNVR400	8	82671175	82897071	226	DEL	1	2	1							1
CNVR401	8	85924226	86090409	166	DUP	4		4						1	2	1
CNVR402	8	93178128	93436485	258	DEL	1	1	1		1
CNVR403	8	93954567	94057673	103	DUP	6	1	6		1			2	1	2
CNVR404	9	0	778610	779	DEL	49		49	3	25	2		2	7	9	1
CNVR405	9	3074152	3192817	119	DUP/DEL	54	2	54	5	33	2		1	3	8	2
CNVR406	9	3464597	3494038	29	DEL	138		138	1	22	2	17	3	6	14	8	65
CNVR407	9	3496791	3508470	12	DEL	12		12	1	1				5	5
CNVR408	9	3962418	4038144	76	DEL	16		16		5			1	3	7						YES
CNVR409	9	12649449	12657309	8	DEL	1		1		1											YES
CNVR410	9	29263781	29387828	124	DUP	144	2	142			1	4	2		2	27	106
CNVR411	9	29886934	29894425	7	DEL	24		24						9	4	11					YES
CNVR412	9	32093439	32106221	13	DEL	27		27	1	26											YES
CNVR413	9	32441314	32702160	261	DEL	1	2	1							1
CNVR414	9	35769435	35938921	169	DUP	1	1	1	1									Withers height	166106	Skujina et al., 2018(doi:10.1139/gen-2018-0006)
CNVR415	9	36095190	36356539	261	DUP	17		17									17
CNVR416	9	40586842	41014592	428	DUP/DEL	264	7	263						59	74	130
CNVR417	9	48945625	49345628	400	DEL	1	2	1							1
CNVR418	9	50790460	50811835	21	DEL	9		9	1	6				2
CNVR419	9	54716376	56574211	1858	DEL	12	8	12		4		7			1
CNVR420	9	57809580	57906509	97	DEL	1		1		1											YES
CNVR421	9	65974404	66147110	173	DUP	2	3	2						1	1
CNVR422	9	67471692	67721660	250	DUP	1	2	1							1
CNVR423	9	70902040	71031466	129	DUP/DEL	5	2	4		3					1			Number of progressively motile sperm	103457	Gottschalk et al., 2016(doi:10.1016/j.anireprosci.2016.06.002)
CNVR424	9	71440860	71955552	515	DUP	1	1	1							1
CNVR425	9	72892458	73266048	374	DUP	1	3	1							1
CNVR426	9	73545036	74499061	954	DUP	17	7	17							1		16	Withers height	165833	Skujina et al., 2018(doi:10.1139/gen-2018-0006)
CNVR427	9	78864658	79279172	415	DUP	1	2	1							1
CNVR428	9	79757182	79798368	41	DEL	1		1		1
CNVR429	9	80101728	83561422	3460	DUP/DEL	36	89	30		3		13		6	3	1	4
CNVR430	10	0	341750	342	DUP	2		2						1	1
CNVR431	10	616001	1620519	1005	DUP/DEL	16	7	16		3		1		3	7	2
CNVR432	10	1787100	1818799	32	DEL	1		1								1
CNVR433	10	2268375	2378843	110	DUP	3		3		2					1
CNVR434	10	2804563	2947520	143	DUP	1	1	1						1
CNVR435	10	4347684	4466824	119	DEL	1	2	1		1
CNVR436	10	4517911	4873507	356	DUP/DEL	2	3	2		1					1
CNVR437	10	5611485	5727073	116	DUP	1	5	1					1
CNVR438	10	5922562	6000836	78	DEL	33	1	33	1	28	3		1
CNVR439	10	6168459	6791353	623	DUP/DEL	7	22	6		2			1		3
CNVR440	10	6839182	7333158	494	DUP/DEL	10	32	10		3				3	3		1
CNVR441	10	9026404	28289288	19263	DUP/DEL	203	655	115	1	13	1	30		4	21	3	42	Withers height	166107,165993,166169,166137,165964,165945	Skujina et al., 2018(doi:10.1139/gen-2018-0006)
CNVR442	10	30475520	30918625	443	DUP/DEL	208	3	205	3	78	9		6	22	58	1	28
CNVR443	10	39138468	39510208	372	DEL	1	2	1						1
CNVR444	10	52702313	52959514	257	DEL	1	1	1							1
CNVR445	10	53889005	54231149	342	DEL	1	1	1							1
CNVR446	10	77709554	77972858	263	DUP/DEL	86	3	84	6	5	4	53		2		14
CNVR447	10	81947558	82202354	255	DUP	5	2	5						3	2
CNVR448	10	82750512	82874925	124	DUP	1	2	1							1
CNVR449	10	83201130	83214119	13	DEL	3		3		3
CNVR450	10	83820981	83980604	160	DEL	1	2	1							1
CNVR451	11	0	480664	481	DUP/DEL	553	6	518	10	88	8	55	8	49	91	113	96
CNVR452	11	674174	8378304	7704	DUP/DEL	75	191	53	2	12	1	4		6	10	9	9
CNVR453	11	8694998	9266645	572	DUP	4	2	4		1		1		1	1
CNVR454	11	12632455	12876804	244	DUP	1	2	1							1
CNVR455	11	13690687	14042472	352	DUP	1	3	1							1
CNVR456	11	15348257	15563698	215	DUP	1	9	1							1
CNVR457	11	15747997	15919945	172	DUP	1	7	1							1
CNVR458	11	17695462	17832302	137	DUP	2	2	2						1	1
CNVR459	11	18048661	18933127	884	DUP/DEL	3	30	3		1					2			Withers height	165912	Skujina et al., 2018(doi:10.1139/gen-2018-0006)
CNVR460	11	19176998	21578141	2401	DUP	13	115	12		1		1		1	2		7
CNVR461	11	22015427	22843112	828	DUP	1	32	1							1			Hair density	160236	Thomer et al., 2018(doi:10.1038/s41598-018-24865-3)
CNVR462	11	22999655	23701801	702	DUP/DEL	6	24	5		1		1			1		2	Hair density/Overall body size	160239,160242/29504	Thomer et al., 2018(doi:10.1038/s41598-018-24865-3) / Makvandi-Nejad et al., 2012(doi:10.1371/journal.pone.0039929)
CNVR463	11	23857358	24182968	326	DUP	1	13	1							1			Hair density	160243	Thomer et al., 2018(doi:10.1038/s41598-018-24865-3)
CNVR464	11	24529080	26432825	1904	DUP	20	59	19		1		1		1	1		15
CNVR465	11	31051600	31254055	202	DUP	1	3	1							1
CNVR466	11	31797237	32647900	851	DUP	3	18	3				1			1		1
CNVR467	11	32713496	32814898	101	DUP	1	4	1		1
CNVR468	11	35763322	36203431	440	DUP	4	8	4		1				2	1
CNVR469	11	37764911	39796118	2031	DUP/DEL	6	19	6		1					1		4	Withers height	166264	Skujina et al., 2018(doi:10.1139/gen-2018-0006)
CNVR470	11	40176163	40239358	63	DUP	1	2	1						1
CNVR471	11	40693494	40950011	257	DUP/DEL	3	3	3		1			1		1			Withers height	165835	Skujina et al., 2018(doi:10.1139/gen-2018-0006)
CNVR472	11	41276368	42145958	870	DUP/DEL	43	9	43		4	1	1		4	3		30
CNVR473	11	42326548	43038380	712	DUP	2	38	2							1		1	Withers height	165767	Skujina et al., 2018(doi:10.1139/gen-2018-0006)
CNVR474	11	44133031	44633205	500	DUP	3	13	3		1					1		1	Withers height	165971	Skujina et al., 2018(doi:10.1139/gen-2018-0006)
CNVR475	11	44752134	45011751	260	DUP	1	5	1							1
CNVR476	11	45133242	45777742	644	DUP	6	23	6						1	1		4	Withers height	166026	Skujina et al., 2018(doi:10.1139/gen-2018-0006)
CNVR477	11	46183985	46461301	277	DUP	4	3	4				1		1	1		1
CNVR478	11	47119650	47479822	360	DUP/DEL	2	13	2		1					1			Withers height	165878	Skujina et al., 2018(doi:10.1139/gen-2018-0006)
CNVR479	11	47729408	48742539	1013	DUP/DEL	6	19	5		1		1			2		1
CNVR480	11	49372831	49814590	442	DUP	2	24	2							2
CNVR481	11	49838606	51229002	1390	DUP	88	89	88		1		4		2	2	3	76
CNVR482	11	51817682	52008502	191	DUP	1	2	1							1
CNVR483	11	52371299	52726784	355	DUP	3	6	3							3
CNVR484	11	53259119	53272926	14	DEL	1		1						1							YES
CNVR485	11	53459333	53512676	53	DEL	1		1					1
CNVR486	11	57256039	57332344	76	DUP	1	1	1							1
CNVR487	11	57729057	57863148	134	DUP	1	6	1							1
CNVR488	11	58863039	58897096	34	DEL	11	1	11		11
CNVR489	11	58959202	59437569	478	DUP/DEL	6	11	6		2		2			1		1
CNVR490	11	59665025	60449664	785	DUP/DEL	9	17	8		1		3		2	1		1
CNVR491	11	60670762	61308211	637	DUP/DEL	120	9	111		3	1	12	1	2	1	67	24
CNVR492	12	465677	672878	207	DEL	1	4	1							1
CNVR493	12	960794	1126777	166	DUP/DEL	28	2	28		3		2				4	19
CNVR494	12	1758099	2264117	506	DUP	1	6	1							1
CNVR495	12	2563204	2969343	406	DUP	1	4	1							1
CNVR496	12	3990893	4199960	209	DEL	155		154	3	11	2	22	9	21	17	18	51
CNVR497	12	4891449	4968132	77	DEL	1		1						1
CNVR498	12	5805527	5931515	126	DUP	1	1	1							1
CNVR499	12	9158392	17707943	8550	DUP/DEL	2179	216	1447	21	242	22	177	20	210	241	299	215	Withers height	166020	Skujina et al., 2018(doi:10.1139/gen-2018-0006)
CNVR500	12	19383966	19545885	162	DUP	24	6	24		3			1	2	9	4	5
CNVR501	12	20518707	33091231	12573	DUP/DEL	318	394	223		19		17	2	24	42	31	88	Withers height	165846,166114,166255,166171,166224	Skujina et al., 2018(doi:10.1139/gen-2018-0006)
CNVR502	13	0	1185743	1186	DUP/DEL	124	17	124		21	3	14		4	12	37	33	Withers height	166042	Skujina et al., 2018(doi:10.1139/gen-2018-0006)
CNVR503	13	2085373	3092929	1008	DUP/DEL	15	15	15		2		2		1	3		7
CNVR504	13	4210059	6734639	2525	DUP/DEL	107	36	100		2		3		1	7	6	81
CNVR505	13	7306282	7426890	121	DUP	1	2	1						1
CNVR506	13	7698206	9654170	1956	DUP/DEL	59	75	54		1		3			1	2	47	male fertility	29476,29477,29475,29488,29472,29473,29490	Raudsepp et al., 2012(doi:10.1371/journal.pgen.1003139)
CNVR507	13	10044557	12059793	2015	DUP/DEL	15	57	13		2		3	1	1	1		5	male fertility	29465,29487,29489,65935,65936	Raudsepp et al., 2012(doi:10.1371/journal.pgen.1003139) / Schrimpf et al., 2015(doi: 10.1111/rda.12467)
CNVR508	13	12455709	13223512	768	DUP	27	4	27							1	1	25
CNVR509	13	13793661	14001861	208	DUP/DEL	7		7		2	1			1	2		1
CNVR510	13	18301015	18399063	98	DEL	3	4	3						3
CNVR511	13	18448381	22757689	4309	DUP/DEL	412	112	239		5	2	4	2	2	9	64	151	male fertility/temperament	29466/119814,119810,119812,119815,119816,119809	Raudsepp et al., 2012(doi:10.1371/journal.pgen.1003139) / Staiger et al., 2016(doi:10.1111/gbb.12290)
CNVR512	13	23655137	23828267	173	DUP	4	6	4									4
CNVR513	13	24592639	24697245	105	DUP	1	3	1		1								Withers height	166098	Skujina et al., 2018(doi:10.1139/gen-2018-0006)
CNVR514	13	25608269	25755093	147	DUP	1	5	1							1
CNVR515	13	26173683	26182215	9	DEL	6	1	6			1			2	3
CNVR516	13	27167129	28091638	925	DUP	2	12	2							2
CNVR517	13	28604740	28953464	349	DUP	3	1	3							3
CNVR518	13	28998883	29100902	102	DUP	2		2					1		1
CNVR519	13	29448868	30106145	657	DUP	2	11	2							2
CNVR520	13	31731638	32472982	741	DUP	1	4	1							1
CNVR521	13	32857842	33749985	892	DUP/DEL	8	15	8	1	1		2			3		1
CNVR522	13	33938233	42578167	8640	DUP/DEL	102	201	90		10		7	1	9	8	9	46	Withers height	165838	Skujina et al., 2018(doi:10.1139/gen-2018-0006)
CNVR523	14	0	1004187	1004	DUP	254	11	253		4	1	7	1		4	55	181
CNVR524	14	3001214	3279337	278	DUP	1	2	1							1
CNVR525	14	3824983	3898909	74	DUP	6	2	6		4	1			1				Withers height	166088	Skujina et al., 2018(doi:10.1139/gen-2018-0006)
CNVR526	14	4202345	4946928	745	DUP/DEL	12	26	11		1					2		8
CNVR527	14	5040467	5114129	74	DEL	1	3	1		1
CNVR528	14	5235988	6269001	1033	DUP/DEL	4	22	4		1				1	1		1
CNVR529	14	7327646	9287322	1960	DUP/DEL	5	18	5		2					1		2	Withers height	165919,165920,165921	Skujina et al., 2018(doi:10.1139/gen-2018-0006)
CNVR530	14	9449132	9867380	418	DUP	1	4	1							1
CNVR531	14	10309027	11038762	730	DUP	2	8	2		1					1
CNVR532	14	12048497	12280121	232	DUP	1	4	1							1
CNVR533	14	12581506	12763036	182	DUP	1	1	1							1
CNVR534	14	19413309	19534793	121	DUP	1	2	1							1
CNVR535	14	23723868	23889245	165	DUP	1	4	1		1
CNVR536	14	24136987	24536673	400	DUP	2	4	2							1		1
CNVR537	14	26314483	27101435	787	DUP	7	15	7		1				1	1		4	Withers height	165975	Skujina et al., 2018(doi:10.1139/gen-2018-0006)
CNVR538	14	27375866	28889573	1514	DUP/DEL	5	33	3				1			1		1	Withers height	165847	Skujina et al., 2018(doi:10.1139/gen-2018-0006)
CNVR539	14	34653035	34923773	271	DUP	2	1	2							2
CNVR540	14	35018596	35389130	371	DUP	40	11	40				1			1	1	37
CNVR541	14	36762286	42489151	5727	DUP/DEL	20	88	15		1				2	2		10
CNVR542	14	43037581	43562663	525	DUP	7	9	7						1	1		5
CNVR543	14	43611139	43898792	288	DUP	1	3	1				1
CNVR544	14	52237242	52295672	58	DUP	2	1	2		2
CNVR545	14	53191772	53443356	252	DUP/DEL	6	1	6		4				1	1
CNVR546	14	64015336	64342640	327	DEL	1		1							1
CNVR547	14	64585991	64859393	273	DEL	1		1							1
CNVR548	14	80553859	80785547	232	DEL	1	1	1							1
CNVR549	14	88169438	88387511	218	DEL	1	6	1							1
CNVR550	14	88658658	88670439	12	DEL	35	1	35	1			34									YES
CNVR551	14	91418014	91760756	343	DUP	4	2	4		1	1				2
CNVR552	14	92063250	92112961	50	DEL	2		2							2
CNVR553	14	93238550	93904894	666	DUP/DEL	30	18	29	1	5		2	2	6	4	5	4
CNVR554	15	0	194508	195	DUP	64		64		1		2		3		12	46
CNVR555	15	445537	679247	234	DUP	1	1	1							1
CNVR556	15	3482890	3650317	167	DUP	1		1			1
CNVR557	15	4878234	5006643	128	DEL	1	3	1								1		Withers height	166038	Skujina et al., 2018(doi:10.1139/gen-2018-0006)
CNVR558	15	11493933	12786157	1292	DUP/DEL	143	34	129		31	4	6	4	13	29	40	2
CNVR559	15	12916075	13591379	675	DUP	6	9	6					1				5
CNVR560	15	14427230	14555404	128	DUP	2		2							2			Withers height	166206	Skujina et al., 2018(doi:10.1139/gen-2018-0006)
CNVR561	15	16031642	16306088	274	DUP	5	3	5						1	2		2
CNVR562	15	16514520	16599412	85	DEL	2	6	2		1			1
CNVR563	15	16690669	16778652	88	DUP/DEL	5	2	5	1	1				2	1
CNVR564	15	16931008	17111476	180	DEL	43	8	43		6	1	4		18	12	2
CNVR565	15	18687268	19199303	512	DUP	2	17	2							1		1
CNVR566	15	21056749	21153823	97	DEL	45		45	2	33	2		3	2	1	2
CNVR567	15	28565128	28682386	117	DUP	1	18	1							1
CNVR568	15	29280638	29305830	25	DUP	1	1	1									1
CNVR569	15	29842823	30082596	240	DUP/DEL	2	6	2		1					1
CNVR570	15	30719761	30809073	89	DUP	1	1	1		1
CNVR571	15	30887257	31101350	214	DUP	1		1							1
CNVR572	15	32360324	32556084	196	DUP	1	4	1							1
CNVR573	15	33423908	33550814	127	DUP	1	2	1							1
CNVR574	15	48182489	48398749	216	DEL	14		14						3		11
CNVR575	15	52528970	52745726	217	DUP	1	1	1							1
CNVR576	15	52963583	53126464	163	DUP	1		1		1
CNVR577	15	55277476	55613484	336	DUP	11	2	11		1					1		9
CNVR578	15	65067204	65917601	850	DUP	9	11	9		1				1	1		6
CNVR579	15	67254634	67546794	292	DUP	1	5	1							1
CNVR580	15	68953454	69728497	775	DUP	8	26	8							1		7
CNVR581	15	70623443	70744041	121	DUP	1	2	1							1
CNVR582	15	71973156	72222704	250	DUP	7	1	7						6	1
CNVR583	15	74528296	74812769	284	DUP	3	5	3							3
CNVR584	15	78343815	78611827	268	DUP	2	1	2							1		1
CNVR585	15	78716762	78785103	68	DUP	2		2							2
CNVR586	15	81940249	82143282	203	DUP	1	2	1							1
CNVR587	15	82370971	82672626	302	DUP/DEL	2	5	1							1
CNVR588	15	82943044	83468422	525	DUP/DEL	2	6	2		1					1
CNVR589	15	84599260	84887767	289	DUP	2		2						1	1
CNVR590	15	88650688	88761183	110	DEL	1	2	1								1		Withers height	166078,166080,166202	Skujina et al., 2018(doi:10.1139/gen-2018-0006)
CNVR591	15	89183257	89386947	204	DUP	2	2	2		2
CNVR592	15	90147754	90394292	247	DEL	2	3	2								2
CNVR593	15	91472951	91571448	98	DUP	10	1	10		1		1		1	5	2
CNVR594	16	0	8185790	8186	DUP/DEL	115	123	93		11		4	1	18	42	10	7	Withers height	166067	Skujina et al., 2018(doi:10.1139/gen-2018-0006)
CNVR595	16	16015900	16063932	48	DUP	1		1		1
CNVR596	16	16337751	16587908	250	DUP	6	1	6								6
CNVR597	16	17240790	17251092	10	DEL	9		9	1	2	1			2	2	1					YES
CNVR598	16	17715570	18413305	698	DUP	3	2	3							2		1	White markings/Withers height	29438,29440/166071	Haase et al., 2013( doi:10.1371/journal.pone.0075071) / Skujina et al., 2018(doi:10.1139/gen-2018-0006)
CNVR599	16	29852771	30038360	186	DUP	1	4	1							1
CNVR600	16	34004954	34174944	170	DUP	6	4	6						2	4			Withers height	166001,166002,166040	Skujina et al., 2018(doi:10.1139/gen-2018-0006)
CNVR601	16	35169938	37744236	2574	DUP/DEL	57	96	50		4		3		9	3	3	28	Withers height	165818	Skujina et al., 2018(doi:10.1139/gen-2018-0006)
CNVR602	16	38281806	38675756	394	DUP	2	16	2				1			1			Withers height	166216	Skujina et al., 2018(doi:10.1139/gen-2018-0006)
CNVR603	16	38700424	38763511	63	DEL	1	2	1			1
CNVR604	16	39311936	39565832	254	DUP	1	9	1							1			Withers height	166176	Skujina et al., 2018(doi:10.1139/gen-2018-0006)
CNVR605	16	39814076	41076593	1263	DUP	2	33	2							2
CNVR606	16	41105356	41271884	167	DUP	1	1	1							1
CNVR607	16	46430630	46661156	231	DUP	1	3	1									1
CNVR608	16	51754289	51834455	80	DUP	1	1	1							1
CNVR609	16	52041598	52050934	9	DEL	1		1					1
CNVR610	16	69409530	69628766	219	DUP	1	3	1							1
CNVR611	16	70048161	71036669	989	DUP	1	7	1							1
CNVR612	16	73472718	73846322	374	DUP	2	1	2							2
CNVR613	16	73926553	74402160	476	DUP	3	5	3		1				1	1
CNVR614	16	75010139	75096722	87	DUP	1	1	1							1
CNVR615	16	75289127	75500193	211	DUP	1	3	1							1
CNVR616	16	77079531	77349541	270	DUP	1	1	1							1
CNVR617	16	80476013	80520792	45	DEL	1	2	1		1
CNVR618	16	85505591	85541898	36	DEL	1		1							1
CNVR619	16	85853055	86043674	191	DEL	5	1	5						2	1	2
CNVR620	16	87232301	87365405	133	DUP	30	2	30	1				1	8	13	7
CNVR621	17	0	113423	113	DUP	1	1	1									1
CNVR622	17	1876200	1902175	26	DEL	10	1	10						5	2	3
CNVR623	17	4679873	4823428	144	DUP	1		1		1
CNVR624	17	7112790	7282942	170	DUP	11	3	11								1	10
CNVR625	17	10476035	10856379	380	DEL	1	2	1						1
CNVR626	17	12931339	12938190	7	DEL	14		14		2			2	2	6	2
CNVR627	17	14902388	14909341	7	DEL	20	1	20	1	12	1	3	2	1							YES
CNVR628	17	16547402	16617713	70	DEL	6		6		6
CNVR629	17	17736451	17804781	68	DUP	12	1	12								7	5
CNVR630	17	18764195	19070755	307	DUP	322	6	322		3	1	4		1		118	195
CNVR631	17	21502222	22553171	1051	DEL	1	16	1						1
CNVR632	17	24077122	24247665	171	DUP	3	1	3							3
CNVR633	17	31111515	31231246	120	DEL	10		10		1							9
CNVR634	17	31849156	33035659	1187	DEL	1	8	1							1
CNVR635	17	33672935	33763570	91	DEL	1		1							1
CNVR636	17	37594836	38303289	708	DEL	1	3	1							1
CNVR637	17	40213141	40313945	101	DEL	1		1							1
CNVR638	17	43185376	45509144	2324	DUP/DEL	2	5	2				1			1
CNVR639	17	49862859	50109923	247	DEL	1	1	1							1
CNVR640	17	52964166	53342016	378	DEL	24		24		2				6	6	10
CNVR641	17	54361564	54513617	152	DEL	1		1							1
CNVR642	17	55013833	55031205	17	DEL	3		3						3							YES
CNVR643	17	56420015	57862950	1443	DEL	43	4	43				1		15	24	3
CNVR644	17	59730584	59877762	147	DEL	1		1							1
CNVR645	17	60251137	60870985	620	DEL	1	1	1							1
CNVR646	17	68958862	69009357	50	DEL	1	1	1		1
CNVR647	17	72259880	72822006	562	DEL	1	1	1							1
CNVR648	17	78093210	78357124	264	DUP	7	2	7						2	5
CNVR649	17	79529796	80757907	1228	DUP/DEL	54	20	54	1	3		2		1	4	3	40
CNVR650	18	0	268213	268	DUP	3	5	3									3
CNVR651	18	511135	635181	124	DUP	1	1	1							1
CNVR652	18	2136237	2616457	480	DUP	2	4	2				1			1			Withers height	166200	Skujina et al., 2018(doi:10.1139/gen-2018-0006)
CNVR653	18	3073425	3937202	864	DUP/DEL	72	14	66	2	21	1	13	2	7	12	8
CNVR654	18	8685653	9156436	471	DUP/DEL	15	6	14				2		4	8
CNVR655	18	9374866	10902962	1528	DUP/DEL	308	7	295		20	2	37	2	20	50	44	120
CNVR656	18	11563935	12097029	533	DUP	2	13	2						1	1
CNVR657	18	12248068	12293227	45	DEL	6		6								6
CNVR658	18	12988557	13175298	187	DUP/DEL	49	3	49		14	1	6	3	1	11	4	9
CNVR659	18	13565220	13843066	278	DUP	320	2	320	17	70	22		2	37	171	1
CNVR660	18	16625553	16920069	295	DUP	2	4	2							2
CNVR661	18	18125640	18505911	380	DUP	2	2	2							2
CNVR662	18	24246712	24421291	175	DEL	1		1							1
CNVR663	18	24545200	24577741	33	DEL	6		6		3				1	1	1
CNVR664	18	47817453	47846536	29	DEL	6	1	6				6									YES
CNVR665	18	50889196	50897747	9	DEL	41		41		2	4		3	11	12	9
CNVR666	18	54531731	54630307	99	DEL	1	9	1		1
CNVR667	18	61654932	62055555	401	DEL	1	1	1							1			Body weight/male fertility	147712,147713/29467	Tozaki et al., 2017(doi:10.1294/jes.28.127) / Raudsepp et al., 2012(doi:10.1371/journal.pgen.1003139)
CNVR668	18	64044157	64230509	186	DEL	1	2	1							1
CNVR669	18	64438300	64464236	26	DEL	19		19		1		1		11	5	1					YES
CNVR670	18	69010113	69108156	98	DEL	1		1		1											YES
CNVR671	18	70211706	70331208	120	DEL	1		1							1
CNVR672	18	75745718	75834025	88	DUP	2	1	2		1					1
CNVR673	18	79960553	80185668	225	DUP	5	2	5		1				2	2
CNVR674	18	82407407	82527541	120	DUP/DEL	79	1	52		1		47	1		3
CNVR675	19	0	1470994	1471	DUP	24	14	24		20				1	1		2
CNVR676	19	2252022	3091907	840	DUP/DEL	14	13	14		2	1			1	3	4	3
CNVR677	19	4722512	5441759	719	DUP/DEL	57	5	57		3		3	1	8	12	22	8
CNVR678	19	5973443	6168283	195	DEL	1	4	1							1
CNVR679	19	15893205	16101801	209	DEL	1	1	1							1
CNVR680	19	22467505	23026982	559	DUP	1	21	1							1
CNVR681	19	30275779	30291226	15	DEL	21	1	21		15	2		2	1	1
CNVR682	19	30653347	31187238	534	DUP	1	5	1							1
CNVR683	19	32169053	32402792	234	DUP	1	4	1							1
CNVR684	19	32589216	32614247	25	DEL	123	2	123	3	46	6		2	19	44	3
CNVR685	19	35008591	35617070	608	DUP	1	3	1							1
CNVR686	19	35755889	35930016	174	DUP	1	1	1							1
CNVR687	19	36056686	36249557	193	DUP	1	2	1							1
CNVR688	19	36362350	36607984	246	DUP	2	2	2				1			1
CNVR689	19	36779020	36873855	95	DUP/DEL	6	4	6		5				1
CNVR690	19	37892024	38090406	198	DEL	1	4	1							1
CNVR691	19	39515246	39604740	89	DEL	1	3	1						1
CNVR692	19	48951480	49058521	107	DUP	1	2	1		1
CNVR693	19	56393272	56403621	10	DEL	21	1	21	2	13			4	2
CNVR694	19	59264222	59484774	221	DUP	6		6						2	4
CNVR695	19	59888494	59975221	87	DUP/DEL	2	1	2		1					1
CNVR696	20	0	649401	649	DUP	307	1	307		10		30		8	6	121	132
CNVR697	20	6539529	6601859	62	DUP	1	1	1							1
CNVR698	20	6753503	6805758	52	DUP	1		1		1											YES
CNVR699	20	11062991	11281842	219	DUP	1		1							1
CNVR700	20	12431280	12595909	165	DEL	2		2							2
CNVR701	20	24136236	24691027	555	DUP/DEL	404	13	356	7	62	4	6	8	30	57	54	128
CNVR702	20	26361468	26566549	205	DUP/DEL	108	9	108	7	38	1		2	19	33	8
CNVR703	20	26776944	26827939	51	DUP	1	2	1							1
CNVR704	20	27462407	27498432	36	DEL	1	3	1		1											YES
CNVR705	20	28286694	28609862	323	DEL	50	13	50						8	21	21
CNVR706	20	28731700	35604382	6873	DUP/DEL	7975	229	1732	23	296	22	246	22	233	247	378	265
CNVR707	20	35747747	35841233	93	DUP/DEL	144	5	142	7	79	12	16	2	6	19	1
CNVR708	20	36181249	36357900	177	DUP	2	4	2							1		1
CNVR709	20	36520105	37537775	1018	DUP	22	19	20				2		6	2		10
CNVR710	20	38584773	38687461	103	DUP	1	3	1							1
CNVR711	20	38735258	38923751	188	DUP	3	4	3		1					1		1
CNVR712	20	39299507	41148351	1849	DUP/DEL	233	26	214	2	7	2	16	2	12	22	3	148
CNVR713	20	41184531	41393172	209	DUP	3	7	3							1		2
CNVR714	20	41455666	41637247	182	DUP	3	1	3					2		1			Back conformation	37857,37858,37877	Cook et al., 2010(doi:10.1111/j.1365-2052.2010.02108.x)
CNVR715	20	41994712	43192412	1198	DUP/DEL	39	43	26		1		2		2	1		20	Back conformation	37861,37862,37863,37864,37865,37877	Cook et al., 2010(doi:10.1111/j.1365-2052.2010.02108.x)
CNVR716	20	43299741	43568400	269	DUP/DEL	5	1	5		2					2	1		Back conformation	37867,37868,37869,37870	Cook et al., 2010(doi:10.1111/j.1365-2052.2010.02108.x)
CNVR717	20	43851304	44047612	196	DUP	10		10				6				4		Back conformation	37873	Cook et al., 2010(doi:10.1111/j.1365-2052.2010.02108.x)
CNVR718	20	44642423	44717100	75	DUP/DEL	9		9								4	5
CNVR719	20	47484410	47554518	70	DEL	1	3	1						1
CNVR720	20	48373521	48376561	3	DEL	1		1					1								YES
CNVR721	20	50006257	50043914	38	DUP	1		1							1
CNVR722	20	50198444	50263157	65	DUP	2	1	2							2
CNVR723	20	50458676	50510454	52	DUP/DEL	55	3	51	2	45	2				2
CNVR724	20	50782146	50817738	36	DUP	1	1	1	1												YES
CNVR725	20	56126717	56132755	6	DEL	55		55				51		1		3					YES
CNVR726	20	56893003	56895414	2	DEL	1	1	1						1							YES
CNVR727	20	57079436	57084113	5	DEL	1		1				1
CNVR728	20	60188341	60396459	208	DUP	22	1	22									22
CNVR729	20	60433392	60482147	49	DUP	1		1							1
CNVR730	20	61136090	61380965	245	DUP	23	4	23									23
CNVR731	20	63263107	63434603	171	DEL	1	1	1							1
CNVR732	20	63544009	63587290	43	DEL	1		1								1
CNVR733	20	63970015	63985962	16	DEL	3		3		3
CNVR734	20	64098638	64166202	68	DUP/DEL	32	1	32		2			3	11	16
CNVR735	21	0	4523341	4523	DUP/DEL	469	154	383	6	52	6	28	4	42	54	74	117	Withers height	165944	Skujina et al., 2018(doi:10.1139/gen-2018-0006)
CNVR736	21	8666661	8789139	122	DUP	1	6	1		1
CNVR737	21	10801129	10922880	122	DUP	7	3	7			1					2	4
CNVR738	21	11006690	11116926	110	DEL	1		1								1
CNVR739	21	12137416	12166236	29	DEL	10	1	10	1	3	2			2	2
CNVR740	21	18802028	18959056	157	DUP	27	2	27						5	20	2
CNVR741	21	26931291	27279259	348	DUP	1	3	1							1
CNVR742	21	34818632	35328414	510	DEL	1	1	1							1
CNVR743	21	36914750	37717459	803	DEL	1		1							1
CNVR744	21	38729422	38909579	180	DEL	1		1							1
CNVR745	21	41137966	41428147	290	DEL	1		1							1
CNVR746	21	55027281	55061901	35	DEL	6		6		4	2										YES
CNVR747	21	55638464	55774127	136	DUP	1		1						1
CNVR748	21	56253294	57723302	1470	DUP/DEL	19	24	18		1		3		1	5	2	6
CNVR749	22	0	1138790	1139	DUP	27	20	27			1					4	22
CNVR750	22	3469481	3540875	71	DUP	1		1							1
CNVR751	22	5892183	5954051	62	DUP	1		1		1											YES
CNVR752	22	6746696	7018149	271	DUP	1	4	1							1
CNVR753	22	17444344	17511379	67	DUP	1		1		1
CNVR754	22	18625266	19333681	708	DUP	1	20	1							1
CNVR755	22	19904371	22064000	2160	DUP/DEL	12	50	12		2				2	1		7
CNVR756	22	22552509	24314147	1762	DUP/DEL	71	43	68		1	3	3	2	2	11	17	29
CNVR757	22	24558932	24862393	303	DUP	1	9	1							1
CNVR758	22	25144524	25284691	140	DUP/DEL	11	3	11					1	4	6
CNVR759	22	26674727	27382890	708	DUP	2	12	2				1			1
CNVR760	22	27580175	29449322	1869	DUP/DEL	5	31	5		1				1	3
CNVR761	22	30295795	30747022	451	DUP	1	1	1							1
CNVR762	22	31575057	31901136	326	DUP	1	2	1							1
CNVR763	22	31972399	32099514	127	DUP	1	1	1		1
CNVR764	22	32422005	32873607	452	DUP	4		4						1	3
CNVR765	22	33262554	37220853	3958	DUP/DEL	876	73	747	8	61	8	129	11	77	120	129	204
CNVR766	22	37567206	37816093	249	DUP	2	3	2							2
CNVR767	22	38023771	38825413	802	DUP/DEL	6	15	6		1		3		1	1
CNVR768	22	38938868	39482674	544	DUP	2	2	2		1					1
CNVR769	22	42032980	42060220	27	DEL	15		15						6	7	2					YES
CNVR770	22	42975156	44668301	1693	DUP/DEL	8	24	8		1		2	1		3	1
CNVR771	22	44851019	45229031	378	DUP	2	5	2				1			1
CNVR772	22	45475370	46136585	661	DUP	2	3	2						1	1
CNVR773	22	46530728	46626920	96	DUP	1		1							1
CNVR774	22	47019368	47243952	225	DUP	3		3		2					1
CNVR775	22	47342509	49946797	2604	DUP/DEL	31	60	27		5		4		4	3	2	9
CNVR776	23	0	299938	300	DUP	416	3	415		5	1	29	4	8	31	136	201
CNVR777	23	2681859	2753892	72	DUP	1		1							1
CNVR778	23	2789657	2909335	120	DUP	1	4	1							1
CNVR779	23	2997291	3136598	139	DUP	1		1							1
CNVR780	23	5498140	9533081	4035	DUP/DEL	914	43	588	9	95	10	46	8	44	123	61	192
CNVR781	23	9578175	9725649	147	DUP	1		1			1
CNVR782	23	16289136	16497149	208	DUP	103	1	103				3				38	62
CNVR783	23	16935122	17116146	181	DEL	9		9								9
CNVR784	23	18010559	18060309	50	DUP	5	1	5									5
CNVR785	23	31429737	31801150	371	DEL	1	2	1							1
CNVR786	23	32014296	32358287	344	DEL	1	2	1							1
CNVR787	23	35811543	36116595	305	DUP	1		1							1
CNVR788	23	40306945	40379083	72	DUP	8	5	8		7	1
CNVR789	23	49367238	49424519	57	DUP	1		1							1
CNVR790	23	49773867	49860906	87	DUP	1	4	1							1
CNVR791	23	50318123	50781244	463	DUP/DEL	72	20	72	2	6	2			3	2	3	54
CNVR792	23	51860892	51936785	76	DUP	1	1	1			1
CNVR793	23	52567693	53089058	521	DUP	2	3	2				1			1
CNVR794	23	54317085	55230596	914	DUP/DEL	19	12	18		2		1		1	4		10
CNVR795	23	55525639	55726280	201	DUP/DEL	85	6	85	4	77	2		1		1
CNVR796	24	0	1006860	1007	DUP	184	9	184			1	3	2		1	41	136
CNVR797	24	8763603	8905117	142	DUP	1	2	1						1
CNVR798	24	11424277	12027273	603	DUP	2	7	2				1			1
CNVR799	24	13117032	13241019	124	DEL	1	1	1							1
CNVR800	24	13718874	13892389	174	DUP	1	4	1							1
CNVR801	24	14554502	15103341	549	DUP	4	3	4				1			1		2
CNVR802	24	15567369	15714529	147	DUP	1	3	1							1
CNVR803	24	15922132	16200321	278	DUP	5	2	5							1		4
CNVR804	24	16400682	16701749	301	DEL	52	8	43		1				2			40
CNVR805	24	16764656	17003541	239	DUP	19	3	19							1		18
CNVR806	24	18084778	18793008	708	DUP	2	5	2						1	1
CNVR807	24	19169847	19374147	204	DUP/DEL	56	6	56		51	3		2
CNVR808	24	19819954	20142136	322	DUP	3	7	3		1					1		1
CNVR809	24	20585253	20808501	223	DUP	1	4	1							1
CNVR810	24	20916240	21150952	235	DUP/DEL	52	2	52		5		2	2	11	7	11	14
CNVR811	24	21822325	22691545	869	DUP/DEL	3	14	3				1			2
CNVR812	24	23059607	23457967	398	DUP	4	2	4							1		3
CNVR813	24	27546394	28281029	735	DUP	21		21						9	12
CNVR814	24	29263936	29354644	91	DEL	1		1						1
CNVR815	24	32401329	32686824	285	DUP	39	4	39						18	18	3
CNVR816	24	33792276	33930532	138	DUP	1	1	1				1						Withers height	166103	Skujina et al., 2018(doi:10.1139/gen-2018-0006)
CNVR817	24	34477696	34626209	149	DUP	2	1	2						1	1
CNVR818	24	35224238	35981560	757	DUP/DEL	2	7	2		1					1
CNVR819	24	36464001	36857063	393	DUP	2	11	2		1					1
CNVR820	24	36989617	37303433	314	DUP	8	10	8		1					1		6
CNVR821	24	37429805	37682043	252	DUP	1	2	1							1			Withers height	166209	Skujina et al., 2018(doi:10.1139/gen-2018-0006)
CNVR822	24	37772122	38732689	961	DUP	99	7	98						16	50	27	5
CNVR823	24	38958776	39430509	472	DUP	1	1	1							1
CNVR824	24	40956071	42750036	1794	DUP/DEL	12	32	9		1				2	2	1	3
CNVR825	24	42899926	43098831	199	DUP	1	30	1							1
CNVR826	24	43299667	43409561	110	DUP	1	1	1							1
CNVR827	24	44121876	44215926	94	DEL	1	2	1		1
CNVR828	24	45456391	46749900	1294	DUP/DEL	15	22	14	1	1		3		1	1	1	6
CNVR829	25	0	1271783	1272	DUP	104	44	104		1		6	3			33	61
CNVR830	25	1975576	2170773	195	DUP	1	1	1							1
CNVR831	25	2998318	4266878	1269	DUP	28	22	28			1		1	3	4	1	18	Withers height	165961	Skujina et al., 2018(doi:10.1139/gen-2018-0006)
CNVR832	25	4739933	5764992	1025	DUP/DEL	4	15	4		2		1			1
CNVR833	25	8953188	9817811	865	DUP/DEL	2	7	2				1			1
CNVR834	25	12536197	12735465	199	DUP	1	2	1				1
CNVR835	25	13233294	13392729	159	DUP	1		1							1
CNVR836	25	17195872	17201873	6	DEL	8		8				8									YES
CNVR837	25	17560787	18545220	984	DUP/DEL	353	20	312	3	50	3	80	4	53	66	35	18
CNVR838	25	18562948	18709756	147	DUP	1		1							1
CNVR839	25	18768766	19297287	529	DUP/DEL	15	8	14	1	5		4	1	1	1	1		Withers height	166063	Skujina et al., 2018(doi:10.1139/gen-2018-0006)
CNVR840	25	21066009	21434937	369	DUP	1	2	1							1
CNVR841	25	23745276	24191840	447	DUP	19	1	19							1		18
CNVR842	25	25172235	25590118	418	DUP	13	7	13	1			1			1		10	temperament	119817	Staiger et al., 2016(doi:10.1111/gbb.12290)
CNVR843	25	25737679	25780044	42	DEL	4		4				4
CNVR844	25	26268231	26992329	724	DEL	318	37	314	1	26	4		5	58	70	122	28
CNVR845	25	27490821	27659592	169	DUP	1	3	1							1
CNVR846	25	28056408	28533616	477	DUP/DEL	2	9	2		1					1
CNVR847	25	29588454	30367891	779	DUP/DEL	11	7	11		1		1		3	6			White markings	29445	Haase et al., 2013( doi:10.1371/journal.pone.0075071)
CNVR848	25	30497509	39536964	9039	DUP/DEL	275	225	216	4	50	4	9	5	30	45	17	52	Withers height/male fertility	166041,165858,166246/96052	Skujina et al., 2018(doi:10.1139/gen-2018-0006) / Schrimpf et al., 2016(doi:10.1186/s12864-016-2608-3)
CNVR849	26	0	684968	685	DUP/DEL	161	2	160		1	1	2	1	1	6	28	120
CNVR850	26	2684032	2781577	98	DUP	1	2	1						1
CNVR851	26	3162538	3299751	137	DEL	1	2	1								1
CNVR852	26	4433890	4555761	122	DEL	1	1	1							1
CNVR853	26	5935081	6545190	610	DEL	1	5	1							1
CNVR854	26	6694200	6771419	77	DUP	3	1	3		3											YES
CNVR855	26	7164829	7270382	106	DUP	5	1	5	1	4
CNVR856	26	9507348	9904176	397	DEL	1		1							1
CNVR857	26	10436609	10537244	101	DEL	1		1							1
CNVR858	26	14672850	14877213	204	DUP/DEL	8	1	8		1				4			3
CNVR859	26	19150881	20004643	854	DUP/DEL	3	2	3		2					1
CNVR860	26	20327172	20509698	183	DEL	1		1							1
CNVR861	26	28098116	28144616	46	DUP	1	1	1							1
CNVR862	26	28349329	28528732	179	DUP	2		2	1						1
CNVR863	26	28854772	29069490	215	DUP	1	1	1							1
CNVR864	26	31864024	31871129	7	DEL	15		15		15											YES
CNVR865	26	32415447	32520708	105	DEL	36	1	36		1				6	8	21
CNVR866	26	33004841	33070009	65	DEL	1	2	1		1
CNVR867	26	34804008	35053619	250	DUP	1	2	1							1
CNVR868	26	35316095	35440990	125	DUP	1	3	1		1
CNVR869	26	37347743	41866177	4518	DUP/DEL	111	74	102	4	14	3	3	2	15	26	10	25	Withers height	165923	Skujina et al., 2018(doi:10.1139/gen-2018-0006)
CNVR870	27	0	725505	726	DUP/DEL	485	3	373		1	1	7	2	23	73	86	180
CNVR871	27	3468183	3739532	271	DUP	1	5	1							1
CNVR872	27	5517980	5995247	477	DUP	1	14	1					1
CNVR873	27	6850363	6972138	122	DUP	1	5	1		1
CNVR874	27	7651571	7763407	112	DUP	1	4	1							1
CNVR875	27	7794035	8093726	300	DUP	1	4	1							1
CNVR876	27	9886478	10043336	157	DUP	1		1		1
CNVR877	27	17566116	17750300	184	DUP	3	2	3								3
CNVR878	27	29398914	29453269	54	DUP	1		1							1
CNVR879	27	33210999	33298359	87	DUP/DEL	20	1	20		18			1		1
CNVR880	27	33442207	33874407	432	DUP/DEL	57	5	50	1	26			2	3	18
CNVR881	27	33884412	33961584	77	DEL	5	2	5	1	4
CNVR882	27	37800511	38192704	392	DUP/DEL	29		29				3		10	13	3
CNVR883	27	38234018	38316858	83	DEL	1	1	1						1
CNVR884	27	38443417	38489141	46	DEL	1		1		1
CNVR885	27	38829735	39034408	205	DUP/DEL	3		3				1			1	1
CNVR886	27	39201986	39349102	147	DUP	1		1		1
CNVR887	27	39873571	39960074	87	DUP	2	1	2		1					1
CNVR888	28	0	483201	483	DUP/DEL	921	10	920	17	131	11	80	15	177	172	298	19
CNVR889	28	2014711	2040836	26	DEL	34		34					1	18	15
CNVR890	28	9141403	9243836	102	DEL	54		54	3	40	3		7	1
CNVR891	28	10581383	10817457	236	DEL	1	1	1							1
CNVR892	28	11511550	11522277	11	DEL	3		3	3
CNVR893	28	13246613	13682332	436	DEL	1	4	1							1			Withers height	165829	Skujina et al., 2018(doi:10.1139/gen-2018-0006)
CNVR894	28	19293077	19599859	307	DUP	3	2	3	1						2
CNVR895	28	19772336	19934484	162	DUP	1	1	1							1
CNVR896	28	26620665	26767931	147	DUP	1	2	1						1
CNVR897	28	27775841	28108012	332	DUP	3	1	3	1						2
CNVR898	28	28550081	28588039	38	DUP	1		1		1
CNVR899	28	29033046	29406225	373	DUP	1	3	1							1
CNVR900	28	30193605	30527731	334	DUP	2	2	2						1	1
CNVR901	28	30757940	30887151	129	DUP	1	1	1							1
CNVR902	28	30977362	31365854	388	DUP	2	5	2							2
CNVR903	28	32402082	33238639	837	DUP/DEL	6	9	6		1		1		1	2	1		temperament	119805	Staiger et al., 2016(doi:10.1111/gbb.12290)
CNVR904	28	33461757	43202406	9741	DUP/DEL	97	191	67		10	1	5		9	21	3	18	Withers height	166263	Skujina et al., 2018(doi:10.1139/gen-2018-0006)
CNVR905	28	43247701	43298011	50	DUP	1		1							1						YES
CNVR906	28	43706926	46177339	2470	DUP/DEL	50	37	45	1	4		9		2	3	5	21
CNVR907	29	0	1317937	1318	DUP/DEL	609	9	542		37		26		23	50	179	227
CNVR908	29	3447469	3489954	42	DEL	1		1		1
CNVR909	29	6572886	6630886	58	DUP	2	1	2		1			1
CNVR910	29	16753142	16826389	73	DUP	1	1	1		1											YES
CNVR911	29	19769709	20014377	245	DEL	2	7	2									2
CNVR912	29	20992632	21156706	164	DUP	1	1	1							1
CNVR913	29	21487001	21594958	108	DEL	62	5	62						13	20	29
CNVR914	29	23042701	23114877	72	DEL	4		4							3	1
CNVR915	29	28230364	28944514	714	DUP/DEL	1240	18	1204	9	151	15	216	12	139	135	261	266
CNVR916	29	30794877	30875987	81	DEL	2	2	2						2
CNVR917	29	31470211	31901735	432	DUP	1	1	1							1
CNVR918	29	32069540	32116261	47	DUP	1		1							1
CNVR919	29	33535735	33672925	137	DUP/DEL	5	1	5	1						4
CNVR920	30	4524575	4712313	188	DUP	1	2	1							1
CNVR921	30	8553895	8863077	309	DUP	1	2	1							1
CNVR922	30	9594288	9861501	267	DUP	1	1	1							1
CNVR923	30	17988619	18633064	644	DEL	1		1							1
CNVR924	30	19741735	19779382	38	DEL	1		1							1						YES
CNVR925	30	21721161	21813245	92	DUP	1	2	1		1
CNVR926	30	24219722	24919600	700	DUP/DEL	68	7	60	6	32	1	1	3	9	7	1
CNVR927	30	27779373	27931485	152	DUP	1	2	1							1
CNVR928	30	28000640	30062385	2062	DUP/DEL	126	49	119		11	3	72	1	5	12	11	4
CNVR929	31	0	43965	44	DUP	1	2	1		1
CNVR930	31	785902	1041924	256	DUP	2	1	2							2
CNVR931	31	2312057	2365931	54	DUP	1	1	1		1
CNVR932	31	7732785	7912531	180	DUP	1	1	1							1
CNVR933	31	8341306	8498321	157	DUP	1		1							1
CNVR934	31	9744094	9931317	187	DUP	1		1							1
CNVR935	31	10359717	10711122	351	DUP	18	6	18							1	1	16
CNVR936	31	16798489	17001822	203	DUP	3	5	3							3
CNVR937	31	18408689	18413916	5	DEL	12		12						7	4	1					YES
CNVR938	31	19881133	19956053	75	DEL	2	1	2						2
CNVR939	31	24270242	24984650	714	DEL	1	2	1							1
The list of the 939 CNVRs detected in this study. Gene annotations were determined by the VEP program (complete list of Gene names is in Additional file 4). The last column shows the novelty in comparison with previous studies available under the DGVa database or in recent publications [Schurink et al., 2018].
