# Supplementary material for: Inter- and intra-breed genome-wide copy number diversity in a large cohort of European equine breeds
Source: BMC Genomics. 2019 Oct 22;20:759. doi: 10.1186/s12864-019-6141-z (PMC6805398; doi:10.1186/s12864-019-6141-z)
Supplement: Supplementary file 2 — Additional file 2. List of genes overlapping with the identified CNVRs. [file 12864_2019_6141_MOESM2_ESM.txt]

CNVR	Genes
1	ENSECAG00000000065,ENSECAG00000000070,ENSECAG00000000101,ENSECAG00000000671,ENSECAG00000001094,ENSECAG00000001419,ENSECAG00000001719,ENSECAG00000002346,ENSECAG00000002362,ENSECAG00000004229,ENSECAG00000004510,ENSECAG00000004902,ENSECAG00000006777,ENSECAG00000009210,ENSECAG00000009582,ENSECAG00000009951,ENSECAG00000012361,ENSECAG00000012421,ENSECAG00000012458,ENSECAG00000012703,ENSECAG00000014205,…
2	ENSECAG00000002528,ENSECAG00000007838,ENSECAG00000009972,ENSECAG00000014873,ENSECAG00000022078,ENSECAG00000024631
3	ENSECAG00000002143,ENSECAG00000005588,ENSECAG00000006313,ENSECAG00000008256,ENSECAG00000008814,ENSECAG00000009186,ENSECAG00000009596,ENSECAG00000009990,ENSECAG00000014886,ENSECAG00000014908,ENSECAG00000014944,ENSECAG00000018280,ENSECAG00000019057,ENSECAG00000019510
4	ENSECAG00000017026,ENSECAG00000023632,ENSECAG00000023764
5	ENSECAG00000009515,ENSECAG00000025045
6	ENSECAG00000021326,ENSECAG00000022910
8	ENSECAG00000009545,ENSECAG00000012870,ENSECAG00000019882,ENSECAG00000020482,ENSECAG00000020495,ENSECAG00000020507
9	ENSECAG00000000300,ENSECAG00000000576,ENSECAG00000004595,ENSECAG00000007172,ENSECAG00000007524,ENSECAG00000009482,ENSECAG00000009848,ENSECAG00000010022,ENSECAG00000010104,ENSECAG00000010125,ENSECAG00000012948,ENSECAG00000014757,ENSECAG00000015282,ENSECAG00000016770,ENSECAG00000018237,ENSECAG00000018731,ENSECAG00000019583,ENSECAG00000019593,ENSECAG00000020347,ENSECAG00000020477,ENSECAG00000022294,…
10	ENSECAG00000009178,ENSECAG00000009521,ENSECAG00000010039,ENSECAG00000011170,ENSECAG00000011200,ENSECAG00000012183,ENSECAG00000013288,ENSECAG00000013342,ENSECAG00000013608,ENSECAG00000017210,ENSECAG00000017734,ENSECAG00000019285,ENSECAG00000020123,ENSECAG00000021123,ENSECAG00000022499
11	ENSECAG00000000353,ENSECAG00000000393,ENSECAG00000003705,ENSECAG00000003748,ENSECAG00000005573,ENSECAG00000006861,ENSECAG00000026124
12	ENSECAG00000007097,ENSECAG00000007985,ENSECAG00000008070,ENSECAG00000008293,ENSECAG00000008327,ENSECAG00000008658,ENSECAG00000008762,ENSECAG00000008916,ENSECAG00000009137,ENSECAG00000009259,ENSECAG00000026876
13	ENSECAG00000011973
14	ENSECAG00000014145,ENSECAG00000015305,ENSECAG00000027088
15	ENSECAG00000000262
16	ENSECAG00000023825
18	ENSECAG00000004322,ENSECAG00000023298,ENSECAG00000023302
19	ENSECAG00000012951
20	ENSECAG00000001542,ENSECAG00000021793
21	ENSECAG00000009700
23	ENSECAG00000001975,ENSECAG00000008219
25	ENSECAG00000008609,ENSECAG00000010479,ENSECAG00000013543,ENSECAG00000017888,ENSECAG00000018112,ENSECAG00000018359,ENSECAG00000019213
26	ENSECAG00000000192,ENSECAG00000001104,ENSECAG00000002942,ENSECAG00000004107,ENSECAG00000008012,ENSECAG00000009278,ENSECAG00000009682,ENSECAG00000009792,ENSECAG00000010498,ENSECAG00000010516,ENSECAG00000012441,ENSECAG00000014195,ENSECAG00000014630,ENSECAG00000014713,ENSECAG00000015466,ENSECAG00000016195,ENSECAG00000016826,ENSECAG00000017055,ENSECAG00000017211,ENSECAG00000017574,ENSECAG00000018133,…
27	ENSECAG00000000031,ENSECAG00000006300,ENSECAG00000006865,ENSECAG00000007001,ENSECAG00000007351,ENSECAG00000018379,ENSECAG00000021483
28	ENSECAG00000008160
29	ENSECAG00000002946,ENSECAG00000004117,ENSECAG00000004143,ENSECAG00000008796,ENSECAG00000010075,ENSECAG00000010713,ENSECAG00000011479,ENSECAG00000012580,ENSECAG00000012585,ENSECAG00000013283,ENSECAG00000013627,ENSECAG00000015711,ENSECAG00000016939,ENSECAG00000017763,ENSECAG00000019416,ENSECAG00000019671,ENSECAG00000021394,ENSECAG00000021528
30	ENSECAG00000006175,ENSECAG00000008653,ENSECAG00000012120
31	ENSECAG00000007110
33	ENSECAG00000003140,ENSECAG00000015323,ENSECAG00000016615,ENSECAG00000019821
34	ENSECAG00000003449,ENSECAG00000003762,ENSECAG00000014703,ENSECAG00000026370
35	ENSECAG00000001649,ENSECAG00000004131,ENSECAG00000021202,ENSECAG00000023303,ENSECAG00000024059,ENSECAG00000024182
36	ENSECAG00000021446,ENSECAG00000026254
37	ENSECAG00000003713,ENSECAG00000004160,ENSECAG00000006706,ENSECAG00000007856,ENSECAG00000009136,ENSECAG00000015770,ENSECAG00000017032,ENSECAG00000017602,ENSECAG00000018767,ENSECAG00000023001
38	ENSECAG00000004005,ENSECAG00000014126,ENSECAG00000015653,ENSECAG00000015748,ENSECAG00000018394,ENSECAG00000018674
39	ENSECAG00000007499,ENSECAG00000008013,ENSECAG00000008151,ENSECAG00000012271,ENSECAG00000015231,ENSECAG00000016283,ENSECAG00000021187,ENSECAG00000022470
40	ENSECAG00000000836,ENSECAG00000004439,ENSECAG00000011405,ENSECAG00000012706,ENSECAG00000013527,ENSECAG00000017200,ENSECAG00000017879,ENSECAG00000017906,ENSECAG00000018203,ENSECAG00000018866,ENSECAG00000018965,ENSECAG00000019913,ENSECAG00000022668,ENSECAG00000025016
41	ENSECAG00000000674,ENSECAG00000002415,ENSECAG00000003235,ENSECAG00000004416,ENSECAG00000004446,ENSECAG00000005635,ENSECAG00000007319,ENSECAG00000007493,ENSECAG00000007635,ENSECAG00000007781,ENSECAG00000008418,ENSECAG00000009431,ENSECAG00000010027,ENSECAG00000011528,ENSECAG00000012510,ENSECAG00000013202,ENSECAG00000018875,ENSECAG00000019184,ENSECAG00000019462,ENSECAG00000019499,ENSECAG00000020235,…
42	ENSECAG00000013398,ENSECAG00000021632
43	ENSECAG00000001688,ENSECAG00000010914,ENSECAG00000012386,ENSECAG00000019639,ENSECAG00000024161
44	ENSECAG00000005888,ENSECAG00000012043
45	ENSECAG00000001431,ENSECAG00000001519,ENSECAG00000004926,ENSECAG00000005538,ENSECAG00000006379,ENSECAG00000012039,ENSECAG00000012143
46	ENSECAG00000001642,ENSECAG00000005595,ENSECAG00000005984,ENSECAG00000007527,ENSECAG00000008091,ENSECAG00000008703,ENSECAG00000009800,ENSECAG00000010441,ENSECAG00000013091,ENSECAG00000013967,ENSECAG00000015278,ENSECAG00000015978,ENSECAG00000023807,ENSECAG00000024651
47	ENSECAG00000006410,ENSECAG00000009617,ENSECAG00000017652,ENSECAG00000026884
48	ENSECAG00000000160,ENSECAG00000000173,ENSECAG00000000925,ENSECAG00000001634,ENSECAG00000003353,ENSECAG00000003606,ENSECAG00000003709,ENSECAG00000004386,ENSECAG00000004443,ENSECAG00000004617,ENSECAG00000005407,ENSECAG00000005701,ENSECAG00000005775,ENSECAG00000008148,ENSECAG00000008153,ENSECAG00000008694,ENSECAG00000008951,ENSECAG00000009871,ENSECAG00000010692,ENSECAG00000011033,ENSECAG00000012465,…
49	ENSECAG00000005490,ENSECAG00000007644,ENSECAG00000014861,ENSECAG00000016215
50	ENSECAG00000004807,ENSECAG00000008154,ENSECAG00000008542,ENSECAG00000014536
51	ENSECAG00000014020,ENSECAG00000015587,ENSECAG00000023104
52	ENSECAG00000022411,ENSECAG00000023337,ENSECAG00000025316
53	ENSECAG00000013706,ENSECAG00000020259
54	ENSECAG00000000706,ENSECAG00000004590,ENSECAG00000007302,ENSECAG00000010640,ENSECAG00000027631
55	ENSECAG00000005316,ENSECAG00000015345,ENSECAG00000018627,ENSECAG00000022172,ENSECAG00000024130
56	ENSECAG00000017217
57	ENSECAG00000019696
58	ENSECAG00000022851
59	ENSECAG00000004287,ENSECAG00000012470
60	ENSECAG00000006962,ENSECAG00000008692,ENSECAG00000013039,ENSECAG00000013837,ENSECAG00000017216,ENSECAG00000020966
61	ENSECAG00000010591,ENSECAG00000017479,ENSECAG00000017862,ENSECAG00000018981,ENSECAG00000020542,ENSECAG00000020872
62	ENSECAG00000002434,ENSECAG00000007043,ENSECAG00000009989,ENSECAG00000010848,ENSECAG00000010979,ENSECAG00000011424,ENSECAG00000013434,ENSECAG00000016476,ENSECAG00000019839,ENSECAG00000021691,ENSECAG00000023057,ENSECAG00000023874
63	ENSECAG00000000319,ENSECAG00000000348,ENSECAG00000000916,ENSECAG00000008165,ENSECAG00000010658,ENSECAG00000010666,ENSECAG00000015332,ENSECAG00000017147,ENSECAG00000017471,ENSECAG00000020647,ENSECAG00000021452,ENSECAG00000023088,ENSECAG00000024675
67	ENSECAG00000000820,ENSECAG00000000838,ENSECAG00000001146,ENSECAG00000001253,ENSECAG00000001906,ENSECAG00000002159,ENSECAG00000003344,ENSECAG00000003568,ENSECAG00000003586,ENSECAG00000003665,ENSECAG00000003707,ENSECAG00000003827,ENSECAG00000003993,ENSECAG00000004111,ENSECAG00000004149,ENSECAG00000004238,ENSECAG00000004351,ENSECAG00000004873,ENSECAG00000005288,ENSECAG00000005586,ENSECAG00000006039,…
68	ENSECAG00000010629,ENSECAG00000010754,ENSECAG00000015096,ENSECAG00000017655,ENSECAG00000019585,ENSECAG00000020458,ENSECAG00000022325,ENSECAG00000022414
69	ENSECAG00000002374,ENSECAG00000013524,ENSECAG00000016663,ENSECAG00000018807,ENSECAG00000021434,ENSECAG00000021578,ENSECAG00000022950
70	ENSECAG00000002600,ENSECAG00000002662,ENSECAG00000024707
71	ENSECAG00000000309,ENSECAG00000000419,ENSECAG00000000422,ENSECAG00000000444,ENSECAG00000000602,ENSECAG00000003680,ENSECAG00000003696,ENSECAG00000003734,ENSECAG00000004193,ENSECAG00000004472,ENSECAG00000004661,ENSECAG00000005973,ENSECAG00000006005,ENSECAG00000006112,ENSECAG00000007879,ENSECAG00000007943,ENSECAG00000008898,ENSECAG00000009058,ENSECAG00000009804,ENSECAG00000011031,ENSECAG00000011202,…
72	ENSECAG00000000851,ENSECAG00000001058,ENSECAG00000004003,ENSECAG00000004095,ENSECAG00000004228,ENSECAG00000004533,ENSECAG00000006081,ENSECAG00000007197,ENSECAG00000007521,ENSECAG00000008025,ENSECAG00000008322,ENSECAG00000008351,ENSECAG00000008721,ENSECAG00000008781,ENSECAG00000009282,ENSECAG00000009589,ENSECAG00000009873,ENSECAG00000009909,ENSECAG00000009910,ENSECAG00000009971,ENSECAG00000010495,…
81	ENSECAG00000012176,ENSECAG00000025973,ENSECAG00000025985,ENSECAG00000026451
82	ENSECAG00000012435
83	ENSECAG00000023452
84	ENSECAG00000023712
85	ENSECAG00000009600
88	ENSECAG00000024060
90	ENSECAG00000000563
91	ENSECAG00000000569,ENSECAG00000006042
93	ENSECAG00000005166,ENSECAG00000005192,ENSECAG00000011978,ENSECAG00000012031
94	ENSECAG00000005219
96	ENSECAG00000004420,ENSECAG00000020354
98	ENSECAG00000012600,ENSECAG00000015369
101	ENSECAG00000013641,ENSECAG00000023905
102	ENSECAG00000010527
104	ENSECAG00000022423
105	ENSECAG00000000113,ENSECAG00000000191,ENSECAG00000000193,ENSECAG00000000657,ENSECAG00000005253,ENSECAG00000005507,ENSECAG00000006901,ENSECAG00000007169,ENSECAG00000007927,ENSECAG00000008987,ENSECAG00000010943,ENSECAG00000016502,ENSECAG00000017043,ENSECAG00000017998,ENSECAG00000018414,ENSECAG00000024384
106	ENSECAG00000007244,ENSECAG00000012971,ENSECAG00000015840,ENSECAG00000016349,ENSECAG00000016387,ENSECAG00000018459,ENSECAG00000018647,ENSECAG00000018715,ENSECAG00000020821,ENSECAG00000021472,ENSECAG00000022130,ENSECAG00000022629
107	ENSECAG00000025062,ENSECAG00000025071
108	ENSECAG00000022697,ENSECAG00000023188,ENSECAG00000027569
109	ENSECAG00000000735,ENSECAG00000003423,ENSECAG00000003534,ENSECAG00000003679,ENSECAG00000005472,ENSECAG00000008760,ENSECAG00000008866,ENSECAG00000008976,ENSECAG00000013479,ENSECAG00000014840,ENSECAG00000016711,ENSECAG00000017700,ENSECAG00000018487,ENSECAG00000018746,ENSECAG00000018934,ENSECAG00000019073,ENSECAG00000019846,ENSECAG00000020100,ENSECAG00000021035,ENSECAG00000021427,ENSECAG00000021548,…
110	ENSECAG00000000303,ENSECAG00000000541,ENSECAG00000001049,ENSECAG00000001068,ENSECAG00000001102,ENSECAG00000001147,ENSECAG00000001343,ENSECAG00000001600,ENSECAG00000001708,ENSECAG00000002060,ENSECAG00000002073,ENSECAG00000002225,ENSECAG00000003388,ENSECAG00000005109,ENSECAG00000006177,ENSECAG00000007811,ENSECAG00000010456,ENSECAG00000010988,ENSECAG00000011185,ENSECAG00000011591,ENSECAG00000011746,…
111	ENSECAG00000013086,ENSECAG00000013102,ENSECAG00000019655,ENSECAG00000020080,ENSECAG00000021435
113	ENSECAG00000002551,ENSECAG00000018490,ENSECAG00000023173
114	ENSECAG00000000678,ENSECAG00000002738,ENSECAG00000009666,ENSECAG00000010772,ENSECAG00000021113,ENSECAG00000021257,ENSECAG00000023200,ENSECAG00000025658,ENSECAG00000025979
115	ENSECAG00000007220,ENSECAG00000009396,ENSECAG00000010065,ENSECAG00000013366,ENSECAG00000019203,ENSECAG00000019710,ENSECAG00000024285,ENSECAG00000026616
116	ENSECAG00000000379,ENSECAG00000000500,ENSECAG00000000594,ENSECAG00000000606,ENSECAG00000000634,ENSECAG00000000642,ENSECAG00000000686,ENSECAG00000000762,ENSECAG00000000901,ENSECAG00000000933,ENSECAG00000000938,ENSECAG00000000952,ENSECAG00000000964,ENSECAG00000001581,ENSECAG00000001841,ENSECAG00000001886,ENSECAG00000001989,ENSECAG00000002018,ENSECAG00000003027,ENSECAG00000003631,ENSECAG00000003703,…
117	ENSECAG00000008338,ENSECAG00000011437,ENSECAG00000011639,ENSECAG00000012139,ENSECAG00000014410,ENSECAG00000019713,ENSECAG00000021756
118	ENSECAG00000000719,ENSECAG00000003345,ENSECAG00000006847,ENSECAG00000015887,ENSECAG00000016862,ENSECAG00000018761,ENSECAG00000019453,ENSECAG00000021673,ENSECAG00000022065,ENSECAG00000022093,ENSECAG00000023111,ENSECAG00000025077,ENSECAG00000025079,ENSECAG00000025441,ENSECAG00000025675
119	ENSECAG00000000747,ENSECAG00000000771,ENSECAG00000000791,ENSECAG00000000979,ENSECAG00000001003,ENSECAG00000001137,ENSECAG00000001258,ENSECAG00000001301,ENSECAG00000001324,ENSECAG00000001396,ENSECAG00000001430,ENSECAG00000001580,ENSECAG00000001922,ENSECAG00000002115,ENSECAG00000006248,ENSECAG00000006712,ENSECAG00000006819,ENSECAG00000007281,ENSECAG00000007315,ENSECAG00000008177,ENSECAG00000008751,…
120	ENSECAG00000009540,ENSECAG00000017281,ENSECAG00000019910,ENSECAG00000020618,ENSECAG00000020651,ENSECAG00000022315,ENSECAG00000023741,ENSECAG00000023802,ENSECAG00000024136,ENSECAG00000024512
121	ENSECAG00000025038
122	ENSECAG00000013731
123	ENSECAG00000003068,ENSECAG00000007010,ENSECAG00000011350,ENSECAG00000018548,ENSECAG00000018924,ENSECAG00000022609,ENSECAG00000023444
124	ENSECAG00000026074
125	ENSECAG00000017897,ENSECAG00000017938,ENSECAG00000020344,ENSECAG00000026626
126	ENSECAG00000005299,ENSECAG00000026288
127	ENSECAG00000002114,ENSECAG00000002170,ENSECAG00000002213,ENSECAG00000005444,ENSECAG00000024906
128	ENSECAG00000001150,ENSECAG00000003203,ENSECAG00000003472,ENSECAG00000004793
130	ENSECAG00000001366,ENSECAG00000003894
133	ENSECAG00000002270,ENSECAG00000010768
136	ENSECAG00000022994
137	ENSECAG00000002982,ENSECAG00000023020,ENSECAG00000023024,ENSECAG00000025423
138	ENSECAG00000023184
142	ENSECAG00000008187,ENSECAG00000009877,ENSECAG00000010816
143	ENSECAG00000013698
147	ENSECAG00000013521,ENSECAG00000013880,ENSECAG00000013957
151	ENSECAG00000024339,ENSECAG00000024427
152	ENSECAG00000007235
153	ENSECAG00000008407
158	ENSECAG00000000281
159	ENSECAG00000001115,ENSECAG00000006237,ENSECAG00000009754,ENSECAG00000013539,ENSECAG00000018223,ENSECAG00000018240
160	ENSECAG00000000032,ENSECAG00000000033
161	ENSECAG00000000034,ENSECAG00000000159,ENSECAG00000000244
162	ENSECAG00000001143,ENSECAG00000007240,ENSECAG00000015958,ENSECAG00000016834,ENSECAG00000017005,ENSECAG00000027066
163	ENSECAG00000011334
165	ENSECAG00000027142
166	ENSECAG00000001191,ENSECAG00000009369,ENSECAG00000009933
167	ENSECAG00000013133,ENSECAG00000015773
168	ENSECAG00000000358,ENSECAG00000000363,ENSECAG00000000368
169	ENSECAG00000002155,ENSECAG00000009324,ENSECAG00000011366,ENSECAG00000013632,ENSECAG00000014101,ENSECAG00000014491,ENSECAG00000018864,ENSECAG00000025770
170	ENSECAG00000000054,ENSECAG00000000060,ENSECAG00000000196,ENSECAG00000008003,ENSECAG00000008497,ENSECAG00000010523,ENSECAG00000011027,ENSECAG00000012552,ENSECAG00000014030,ENSECAG00000015818,ENSECAG00000016979,ENSECAG00000017740,ENSECAG00000018138,ENSECAG00000018437,ENSECAG00000018550,ENSECAG00000019473,ENSECAG00000019493,ENSECAG00000020196,ENSECAG00000021014,ENSECAG00000021413
171	ENSECAG00000001268,ENSECAG00000006359,ENSECAG00000006409,ENSECAG00000006431,ENSECAG00000006451,ENSECAG00000006674,ENSECAG00000006714,ENSECAG00000006824,ENSECAG00000006912,ENSECAG00000006999,ENSECAG00000007077,ENSECAG00000007133,ENSECAG00000007170,ENSECAG00000008478,ENSECAG00000008922,ENSECAG00000009291,ENSECAG00000009650,ENSECAG00000009670,ENSECAG00000009969,ENSECAG00000010334,ENSECAG00000010729,…
172	ENSECAG00000000185,ENSECAG00000007748,ENSECAG00000009185,ENSECAG00000009528,ENSECAG00000010766,ENSECAG00000014089,ENSECAG00000014555,ENSECAG00000017375,ENSECAG00000021418,ENSECAG00000023260
173	ENSECAG00000017118,ENSECAG00000017208
174	ENSECAG00000000217,ENSECAG00000012327,ENSECAG00000012360,ENSECAG00000012459
175	ENSECAG00000018830,ENSECAG00000019160
176	ENSECAG00000000291,ENSECAG00000011349,ENSECAG00000012114,ENSECAG00000012155,ENSECAG00000013542
177	ENSECAG00000000378,ENSECAG00000000420,ENSECAG00000000843,ENSECAG00000000875,ENSECAG00000000880,ENSECAG00000000900,ENSECAG00000001891,ENSECAG00000001926,ENSECAG00000002890,ENSECAG00000003354,ENSECAG00000003668,ENSECAG00000004502,ENSECAG00000004959,ENSECAG00000005131,ENSECAG00000005547,ENSECAG00000005796,ENSECAG00000008536,ENSECAG00000008644,ENSECAG00000008732,ENSECAG00000009215,ENSECAG00000009577,…
178	ENSECAG00000001029,ENSECAG00000003036,ENSECAG00000003115,ENSECAG00000015328,ENSECAG00000019267
179	ENSECAG00000026915,ENSECAG00000027214
180	ENSECAG00000012140,ENSECAG00000019085
181	ENSECAG00000011473
183	ENSECAG00000003719,ENSECAG00000027589
184	ENSECAG00000019707
185	ENSECAG00000003206,ENSECAG00000016952,ENSECAG00000018556
186	ENSECAG00000003223,ENSECAG00000018710
188	ENSECAG00000015908,ENSECAG00000015996
191	ENSECAG00000024466
192	ENSECAG00000003807,ENSECAG00000016152,ENSECAG00000022451,ENSECAG00000023212,ENSECAG00000023219,ENSECAG00000023224
194	ENSECAG00000004240,ENSECAG00000018435,ENSECAG00000026622
195	ENSECAG00000010393,ENSECAG00000012014
196	ENSECAG00000002632,ENSECAG00000002649,ENSECAG00000006416,ENSECAG00000010229,ENSECAG00000013126,ENSECAG00000013951,ENSECAG00000019297,ENSECAG00000020619,ENSECAG00000020830,ENSECAG00000021668,ENSECAG00000021832,ENSECAG00000021897,ENSECAG00000022828,ENSECAG00000022869,ENSECAG00000023974,ENSECAG00000023987,ENSECAG00000023992,ENSECAG00000025489
197	ENSECAG00000000727,ENSECAG00000003759,ENSECAG00000008424,ENSECAG00000008588,ENSECAG00000008684,ENSECAG00000009372,ENSECAG00000009381,ENSECAG00000009669,ENSECAG00000009779,ENSECAG00000011958,ENSECAG00000012887,ENSECAG00000013584,ENSECAG00000013779,ENSECAG00000014589,ENSECAG00000014825,ENSECAG00000016485,ENSECAG00000017927,ENSECAG00000019001,ENSECAG00000019746,ENSECAG00000020879,ENSECAG00000025485,…
198	ENSECAG00000002580,ENSECAG00000003952,ENSECAG00000004593,ENSECAG00000024134,ENSECAG00000024501,ENSECAG00000024877,ENSECAG00000024955
199	ENSECAG00000008635,ENSECAG00000010131,ENSECAG00000010331,ENSECAG00000011353,ENSECAG00000011380,ENSECAG00000011634,ENSECAG00000011661,ENSECAG00000011689,ENSECAG00000012127,ENSECAG00000013742,ENSECAG00000014523,ENSECAG00000015999,ENSECAG00000016940,ENSECAG00000017292,ENSECAG00000017337,ENSECAG00000018022,ENSECAG00000018253,ENSECAG00000018569,ENSECAG00000019533,ENSECAG00000019632,ENSECAG00000022104,…
200	ENSECAG00000001877,ENSECAG00000003490,ENSECAG00000003541,ENSECAG00000015229,ENSECAG00000020113,ENSECAG00000020511
201	ENSECAG00000004272
202	ENSECAG00000000399,ENSECAG00000001997,ENSECAG00000003797,ENSECAG00000009025
203	ENSECAG00000002028,ENSECAG00000002098,ENSECAG00000003908,ENSECAG00000017663,ENSECAG00000017866,ENSECAG00000017918,ENSECAG00000018109,ENSECAG00000018252,ENSECAG00000019444,ENSECAG00000019999,ENSECAG00000020405,ENSECAG00000021640,ENSECAG00000021647
204	ENSECAG00000010316,ENSECAG00000014621,ENSECAG00000016673,ENSECAG00000016692,ENSECAG00000016918,ENSECAG00000017000,ENSECAG00000017258,ENSECAG00000017685,ENSECAG00000017733,ENSECAG00000017799,ENSECAG00000018009,ENSECAG00000018271,ENSECAG00000018912,ENSECAG00000019884,ENSECAG00000019897,ENSECAG00000022171,ENSECAG00000022535,ENSECAG00000023953,ENSECAG00000023982,ENSECAG00000024843,ENSECAG00000025033,…
205	ENSECAG00000020052
206	ENSECAG00000017039
207	ENSECAG00000016511,ENSECAG00000017564,ENSECAG00000017950
208	ENSECAG00000004852,ENSECAG00000010576,ENSECAG00000010952,ENSECAG00000011065
209	ENSECAG00000012115,ENSECAG00000026084
210	ENSECAG00000014203
212	ENSECAG00000009638
213	ENSECAG00000000461,ENSECAG00000000575,ENSECAG00000005519,ENSECAG00000008431,ENSECAG00000012577,ENSECAG00000013229,ENSECAG00000014192,ENSECAG00000014337,ENSECAG00000025583
214	ENSECAG00000007388,ENSECAG00000008979,ENSECAG00000014579,ENSECAG00000015021,ENSECAG00000016135,ENSECAG00000019373,ENSECAG00000025098
216	ENSECAG00000002266,ENSECAG00000009134
217	ENSECAG00000006111,ENSECAG00000006212
218	ENSECAG00000004534,ENSECAG00000009902,ENSECAG00000010052,ENSECAG00000022474,ENSECAG00000023205,ENSECAG00000024406
219	ENSECAG00000000798,ENSECAG00000011554,ENSECAG00000011570,ENSECAG00000024078
220	ENSECAG00000009789,ENSECAG00000014454,ENSECAG00000015994,ENSECAG00000017681,ENSECAG00000017839,ENSECAG00000017970
221	ENSECAG00000016114
222	ENSECAG00000003677,ENSECAG00000027132
223	ENSECAG00000014336,ENSECAG00000014719,ENSECAG00000014933,ENSECAG00000015016,ENSECAG00000015068
224	ENSECAG00000003704,ENSECAG00000003770,ENSECAG00000011529,ENSECAG00000020159,ENSECAG00000020227,ENSECAG00000022803,ENSECAG00000023882
225	ENSECAG00000002324
226	ENSECAG00000014110
227	ENSECAG00000002805,ENSECAG00000003654,ENSECAG00000004779,ENSECAG00000004801,ENSECAG00000005105,ENSECAG00000005513,ENSECAG00000005534,ENSECAG00000006034,ENSECAG00000006310,ENSECAG00000006625,ENSECAG00000006653,ENSECAG00000006953,ENSECAG00000006992,ENSECAG00000007025,ENSECAG00000007146,ENSECAG00000021175
228	ENSECAG00000003123,ENSECAG00000021572,ENSECAG00000021664
229	ENSECAG00000007383,ENSECAG00000014299,ENSECAG00000014451,ENSECAG00000014721,ENSECAG00000014799,ENSECAG00000014807,ENSECAG00000016133,ENSECAG00000016582
230	ENSECAG00000006591,ENSECAG00000007533,ENSECAG00000007582,ENSECAG00000007598,ENSECAG00000007663,ENSECAG00000007668,ENSECAG00000007681,ENSECAG00000007991,ENSECAG00000008243,ENSECAG00000008832,ENSECAG00000008842,ENSECAG00000009491,ENSECAG00000009774,ENSECAG00000010046,ENSECAG00000011102,ENSECAG00000014380,ENSECAG00000015899,ENSECAG00000017544,ENSECAG00000017999,ENSECAG00000018931,ENSECAG00000019232,…
231	ENSECAG00000012659
234	ENSECAG00000021744
235	ENSECAG00000000042,ENSECAG00000000127,ENSECAG00000000278,ENSECAG00000000352,ENSECAG00000000622,ENSECAG00000002919,ENSECAG00000004843,ENSECAG00000005306,ENSECAG00000005666,ENSECAG00000005859,ENSECAG00000005876,ENSECAG00000005887,ENSECAG00000005951,ENSECAG00000006106,ENSECAG00000006540,ENSECAG00000007327,ENSECAG00000007400,ENSECAG00000007509,ENSECAG00000008354,ENSECAG00000008566,ENSECAG00000009179,…
236	ENSECAG00000010186,ENSECAG00000021650,ENSECAG00000022471
237	ENSECAG00000018690,ENSECAG00000026432
238	ENSECAG00000018458
239	ENSECAG00000000443,ENSECAG00000000663,ENSECAG00000001163,ENSECAG00000001723,ENSECAG00000006046,ENSECAG00000007809,ENSECAG00000007823,ENSECAG00000007857,ENSECAG00000007935,ENSECAG00000007962,ENSECAG00000020562,ENSECAG00000024313,ENSECAG00000025863
240	ENSECAG00000017109
241	ENSECAG00000008510,ENSECAG00000011662,ENSECAG00000019491
242	ENSECAG00000001998,ENSECAG00000012027,ENSECAG00000026139
243	ENSECAG00000012085,ENSECAG00000014782,ENSECAG00000018870,ENSECAG00000020911,ENSECAG00000020999,ENSECAG00000027084
245	ENSECAG00000003051,ENSECAG00000006746
246	ENSECAG00000013905,ENSECAG00000025327
247	ENSECAG00000008204,ENSECAG00000014588
248	ENSECAG00000001716,ENSECAG00000024973,ENSECAG00000025317,ENSECAG00000025717,ENSECAG00000026551
249	ENSECAG00000009794,ENSECAG00000025383
250	ENSECAG00000000661,ENSECAG00000013370
251	ENSECAG00000016577
252	ENSECAG00000000403,ENSECAG00000000448,ENSECAG00000000449,ENSECAG00000000506,ENSECAG00000000521,ENSECAG00000000588,ENSECAG00000000614,ENSECAG00000000730,ENSECAG00000000743,ENSECAG00000000842,ENSECAG00000000874,ENSECAG00000000918,ENSECAG00000000920,ENSECAG00000000935,ENSECAG00000000954,ENSECAG00000000974,ENSECAG00000001015,ENSECAG00000001139,ENSECAG00000001165,ENSECAG00000001187,ENSECAG00000001389,…
254	ENSECAG00000002852,ENSECAG00000010444,ENSECAG00000013101,ENSECAG00000013439
255	ENSECAG00000002875,ENSECAG00000003731,ENSECAG00000003752,ENSECAG00000022112,ENSECAG00000024081
256	ENSECAG00000002928,ENSECAG00000011594,ENSECAG00000013565,ENSECAG00000016434
257	ENSECAG00000002508,ENSECAG00000018512,ENSECAG00000018585,ENSECAG00000018599,ENSECAG00000018629,ENSECAG00000023158,ENSECAG00000023736,ENSECAG00000023778,ENSECAG00000023849,ENSECAG00000026990
258	ENSECAG00000003066,ENSECAG00000003088,ENSECAG00000003172,ENSECAG00000003188,ENSECAG00000012080,ENSECAG00000017715,ENSECAG00000018026,ENSECAG00000018832,ENSECAG00000021152,ENSECAG00000021687,ENSECAG00000021821,ENSECAG00000022107,ENSECAG00000023660,ENSECAG00000023943,ENSECAG00000024343,ENSECAG00000024394,ENSECAG00000024821,ENSECAG00000024905,ENSECAG00000024946,ENSECAG00000024971,ENSECAG00000025055,…
260	ENSECAG00000016838
264	ENSECAG00000001161
265	ENSECAG00000001229,ENSECAG00000001257,ENSECAG00000006556,ENSECAG00000019309,ENSECAG00000021220,ENSECAG00000023747,ENSECAG00000024825,ENSECAG00000024914
267	ENSECAG00000010627,ENSECAG00000025547
268	ENSECAG00000013829
270	ENSECAG00000026838
271	ENSECAG00000002020,ENSECAG00000006502
272	ENSECAG00000000002,ENSECAG00000000018,ENSECAG00000002066,ENSECAG00000002134,ENSECAG00000006515,ENSECAG00000023919,ENSECAG00000024337,ENSECAG00000024344,ENSECAG00000024348
273	ENSECAG00000007360,ENSECAG00000007683
274	ENSECAG00000002272,ENSECAG00000012058,ENSECAG00000013425,ENSECAG00000014618
275	ENSECAG00000000174,ENSECAG00000000224,ENSECAG00000000516,ENSECAG00000002430,ENSECAG00000003253,ENSECAG00000003802,ENSECAG00000005468,ENSECAG00000006595,ENSECAG00000006711,ENSECAG00000006763,ENSECAG00000006781,ENSECAG00000007157,ENSECAG00000007801,ENSECAG00000008352,ENSECAG00000008950,ENSECAG00000009063,ENSECAG00000009352,ENSECAG00000009527,ENSECAG00000010006,ENSECAG00000010050,ENSECAG00000010391,…
276	ENSECAG00000006322,ENSECAG00000006548,ENSECAG00000007606,ENSECAG00000007845,ENSECAG00000021617
277	ENSECAG00000000827,ENSECAG00000017567
278	ENSECAG00000002376,ENSECAG00000013336,ENSECAG00000015286,ENSECAG00000015350,ENSECAG00000020187,ENSECAG00000023375
280	ENSECAG00000014269
281	ENSECAG00000000238,ENSECAG00000000252,ENSECAG00000000284,ENSECAG00000000942,ENSECAG00000000961,ENSECAG00000001007,ENSECAG00000001195,ENSECAG00000001226,ENSECAG00000001259,ENSECAG00000001323,ENSECAG00000001437,ENSECAG00000001574,ENSECAG00000002426,ENSECAG00000002470,ENSECAG00000004979,ENSECAG00000004993,ENSECAG00000006592,ENSECAG00000006659,ENSECAG00000007295,ENSECAG00000008006,ENSECAG00000008033,…
282	ENSECAG00000000458,ENSECAG00000000564,ENSECAG00000001443,ENSECAG00000002903,ENSECAG00000002941,ENSECAG00000002999,ENSECAG00000003002,ENSECAG00000003033,ENSECAG00000003060,ENSECAG00000003634,ENSECAG00000005303,ENSECAG00000006287,ENSECAG00000009337,ENSECAG00000010073,ENSECAG00000010144,ENSECAG00000010367,ENSECAG00000010693,ENSECAG00000010778,ENSECAG00000011187,ENSECAG00000011303,ENSECAG00000012373,…
283	ENSECAG00000000386,ENSECAG00000000465,ENSECAG00000002971,ENSECAG00000004426,ENSECAG00000007386,ENSECAG00000009049,ENSECAG00000009490,ENSECAG00000009509,ENSECAG00000009519,ENSECAG00000010254,ENSECAG00000012522,ENSECAG00000012639,ENSECAG00000014251,ENSECAG00000014517,ENSECAG00000014532,ENSECAG00000014695,ENSECAG00000015581,ENSECAG00000015893,ENSECAG00000015911,ENSECAG00000016937,ENSECAG00000017796,…
284	ENSECAG00000003085,ENSECAG00000021719
285	ENSECAG00000009079,ENSECAG00000011117
286	ENSECAG00000021893
288	ENSECAG00000018937,ENSECAG00000023351
289	ENSECAG00000002234,ENSECAG00000018937
291	ENSECAG00000023546
292	ENSECAG00000014921,ENSECAG00000016275
293	ENSECAG00000016911
295	ENSECAG00000022035
296	ENSECAG00000013978
297	ENSECAG00000011517
298	ENSECAG00000016752
299	ENSECAG00000005119,ENSECAG00000007428,ENSECAG00000007459,ENSECAG00000020862
300	ENSECAG00000012743
301	ENSECAG00000019032
302	ENSECAG00000005182,ENSECAG00000005870,ENSECAG00000010568,ENSECAG00000015822,ENSECAG00000019774,ENSECAG00000020050,ENSECAG00000020340,ENSECAG00000020351,ENSECAG00000020424,ENSECAG00000022313,ENSECAG00000024137
303	ENSECAG00000007699,ENSECAG00000023390
304	ENSECAG00000001442,ENSECAG00000006658,ENSECAG00000007971,ENSECAG00000008273,ENSECAG00000008298,ENSECAG00000009064,ENSECAG00000010603,ENSECAG00000011134,ENSECAG00000011362,ENSECAG00000011603,ENSECAG00000012018,ENSECAG00000016681,ENSECAG00000017916,ENSECAG00000017946,ENSECAG00000020581,ENSECAG00000020971,ENSECAG00000022288,ENSECAG00000022789
305	ENSECAG00000002672,ENSECAG00000002744,ENSECAG00000009504,ENSECAG00000010432,ENSECAG00000017926,ENSECAG00000025394
306	ENSECAG00000001568,ENSECAG00000005508,ENSECAG00000005957,ENSECAG00000007975,ENSECAG00000008500,ENSECAG00000009803,ENSECAG00000009934,ENSECAG00000010821,ENSECAG00000011683,ENSECAG00000013149,ENSECAG00000016366,ENSECAG00000019044,ENSECAG00000020606,ENSECAG00000020691,ENSECAG00000020861,ENSECAG00000021544,ENSECAG00000021885,ENSECAG00000023681
307	ENSECAG00000009046,ENSECAG00000012394,ENSECAG00000016337,ENSECAG00000016910
308	ENSECAG00000000726,ENSECAG00000000825,ENSECAG00000000932,ENSECAG00000000949,ENSECAG00000001908,ENSECAG00000002338,ENSECAG00000002358,ENSECAG00000002542,ENSECAG00000003682,ENSECAG00000004151,ENSECAG00000004202,ENSECAG00000006878,ENSECAG00000007612,ENSECAG00000007776,ENSECAG00000007842,ENSECAG00000007889,ENSECAG00000007983,ENSECAG00000007988,ENSECAG00000008101,ENSECAG00000008454,ENSECAG00000008512,…
310	ENSECAG00000003562,ENSECAG00000003584,ENSECAG00000003647,ENSECAG00000003688,ENSECAG00000003798,ENSECAG00000003843,ENSECAG00000003881,ENSECAG00000003912,ENSECAG00000003958,ENSECAG00000004062,ENSECAG00000004076,ENSECAG00000004088,ENSECAG00000004348,ENSECAG00000004391,ENSECAG00000004430,ENSECAG00000005565,ENSECAG00000005982,ENSECAG00000006003,ENSECAG00000006018,ENSECAG00000006061,ENSECAG00000006091,…
311	ENSECAG00000000708,ENSECAG00000002892,ENSECAG00000005137,ENSECAG00000005223,ENSECAG00000005262,ENSECAG00000005283,ENSECAG00000005301,ENSECAG00000005347,ENSECAG00000005371,ENSECAG00000005404,ENSECAG00000005504,ENSECAG00000005541,ENSECAG00000005731,ENSECAG00000005756,ENSECAG00000005841,ENSECAG00000006119,ENSECAG00000006140,ENSECAG00000006172,ENSECAG00000006283,ENSECAG00000006332,ENSECAG00000006364,…
312	ENSECAG00000003157,ENSECAG00000006053,ENSECAG00000006101,ENSECAG00000006133,ENSECAG00000006453,ENSECAG00000008705,ENSECAG00000012166,ENSECAG00000018703,ENSECAG00000018883,ENSECAG00000021068,ENSECAG00000021217,ENSECAG00000021228,ENSECAG00000021295,ENSECAG00000023525,ENSECAG00000023923,ENSECAG00000023977
313	ENSECAG00000006866,ENSECAG00000009016,ENSECAG00000010477,ENSECAG00000010520,ENSECAG00000010945,ENSECAG00000011217,ENSECAG00000011246,ENSECAG00000011864,ENSECAG00000013449,ENSECAG00000013528,ENSECAG00000015175,ENSECAG00000015476,ENSECAG00000017139,ENSECAG00000018788,ENSECAG00000019756,ENSECAG00000020535,ENSECAG00000021290,ENSECAG00000021591,ENSECAG00000022334,ENSECAG00000022388,ENSECAG00000023952,…
317	ENSECAG00000022494
318	ENSECAG00000008975
320	ENSECAG00000008246
323	ENSECAG00000020800,ENSECAG00000021025
324	ENSECAG00000000246,ENSECAG00000000339,ENSECAG00000000402,ENSECAG00000000623,ENSECAG00000001247,ENSECAG00000001391,ENSECAG00000001440,ENSECAG00000001472,ENSECAG00000001515,ENSECAG00000001547,ENSECAG00000001740,ENSECAG00000001763,ENSECAG00000001790,ENSECAG00000001830,ENSECAG00000002536,ENSECAG00000003702,ENSECAG00000004791,ENSECAG00000005602,ENSECAG00000006291,ENSECAG00000006836,ENSECAG00000006905,…
325	ENSECAG00000000299,ENSECAG00000000369,ENSECAG00000009412,ENSECAG00000011011,ENSECAG00000011409,ENSECAG00000013583,ENSECAG00000014853,ENSECAG00000017256,ENSECAG00000017445,ENSECAG00000018927,ENSECAG00000019459,ENSECAG00000019488,ENSECAG00000020264,ENSECAG00000021212,ENSECAG00000023677,ENSECAG00000023878,ENSECAG00000026570
327	ENSECAG00000000340,ENSECAG00000001925
328	ENSECAG00000018191
329	ENSECAG00000011623,ENSECAG00000011781,ENSECAG00000013567,ENSECAG00000017966,ENSECAG00000019193,ENSECAG00000021180,ENSECAG00000023028,ENSECAG00000023128
330	ENSECAG00000019357,ENSECAG00000020191,ENSECAG00000024358
331	ENSECAG00000005757
332	ENSECAG00000000418,ENSECAG00000004903,ENSECAG00000006088,ENSECAG00000008863,ENSECAG00000009752,ENSECAG00000010252,ENSECAG00000010981
333	ENSECAG00000000400,ENSECAG00000000698,ENSECAG00000006096,ENSECAG00000009829,ENSECAG00000010374,ENSECAG00000010748,ENSECAG00000011268,ENSECAG00000011308,ENSECAG00000012427,ENSECAG00000015030,ENSECAG00000017980,ENSECAG00000018377,ENSECAG00000018818,ENSECAG00000021370,ENSECAG00000021466,ENSECAG00000023394,ENSECAG00000023761,ENSECAG00000024207
334	ENSECAG00000001230,ENSECAG00000003448,ENSECAG00000004092,ENSECAG00000006122,ENSECAG00000006124,ENSECAG00000006808,ENSECAG00000006892,ENSECAG00000009966,ENSECAG00000009986,ENSECAG00000010624,ENSECAG00000012006,ENSECAG00000013036,ENSECAG00000013080,ENSECAG00000013651,ENSECAG00000013966,ENSECAG00000014109,ENSECAG00000015986,ENSECAG00000016285,ENSECAG00000017417,ENSECAG00000017593,ENSECAG00000018161,…
335	ENSECAG00000017491
336	ENSECAG00000010865,ENSECAG00000012828,ENSECAG00000013510,ENSECAG00000020131,ENSECAG00000020238,ENSECAG00000023979,ENSECAG00000025274,ENSECAG00000025668,ENSECAG00000025794
337	ENSECAG00000000989,ENSECAG00000001019,ENSECAG00000009010,ENSECAG00000010408,ENSECAG00000027263
338	ENSECAG00000001789
339	ENSECAG00000001940,ENSECAG00000002065,ENSECAG00000002318,ENSECAG00000002565,ENSECAG00000002864,ENSECAG00000002961,ENSECAG00000011888,ENSECAG00000015222,ENSECAG00000015371,ENSECAG00000027625
340	ENSECAG00000000514,ENSECAG00000006110,ENSECAG00000007839,ENSECAG00000009463,ENSECAG00000010251,ENSECAG00000012745,ENSECAG00000013956,ENSECAG00000018738,ENSECAG00000018771,ENSECAG00000020664,ENSECAG00000022257
341	ENSECAG00000016303,ENSECAG00000016751,ENSECAG00000017852,ENSECAG00000018259,ENSECAG00000018486,ENSECAG00000018504,ENSECAG00000020423
342	ENSECAG00000020435,ENSECAG00000021090,ENSECAG00000021268,ENSECAG00000021554
343	ENSECAG00000012956,ENSECAG00000017156,ENSECAG00000024599
344	ENSECAG00000021051,ENSECAG00000024963,ENSECAG00000025007
345	ENSECAG00000000616,ENSECAG00000000926,ENSECAG00000001267,ENSECAG00000005422,ENSECAG00000011499,ENSECAG00000025386
346	ENSECAG00000014164,ENSECAG00000015715
347	ENSECAG00000001596,ENSECAG00000003165,ENSECAG00000008023,ENSECAG00000011007,ENSECAG00000012105,ENSECAG00000015550,ENSECAG00000018370,ENSECAG00000019584,ENSECAG00000019629,ENSECAG00000023493,ENSECAG00000024089,ENSECAG00000024922
348	ENSECAG00000000636,ENSECAG00000000716,ENSECAG00000000785,ENSECAG00000001169,ENSECAG00000001223,ENSECAG00000001408,ENSECAG00000001548,ENSECAG00000001612,ENSECAG00000001658,ENSECAG00000001750,ENSECAG00000001809,ENSECAG00000002026,ENSECAG00000002334,ENSECAG00000002436,ENSECAG00000002451,ENSECAG00000002457,ENSECAG00000002524,ENSECAG00000002539,ENSECAG00000002603,ENSECAG00000002629,ENSECAG00000002721,…
349	ENSECAG00000008947,ENSECAG00000011283,ENSECAG00000011305,ENSECAG00000011329,ENSECAG00000026028
350	ENSECAG00000010054,ENSECAG00000022250,ENSECAG00000022737
351	ENSECAG00000005563,ENSECAG00000006055,ENSECAG00000007798
352	ENSECAG00000005808,ENSECAG00000008038,ENSECAG00000026404
353	ENSECAG00000015125,ENSECAG00000018436,ENSECAG00000018729,ENSECAG00000019414,ENSECAG00000019463,ENSECAG00000023157,ENSECAG00000024143
354	ENSECAG00000005924,ENSECAG00000005942,ENSECAG00000019895,ENSECAG00000020064,ENSECAG00000021982,ENSECAG00000022188
355	ENSECAG00000004615,ENSECAG00000004871,ENSECAG00000005785,ENSECAG00000005956,ENSECAG00000005981,ENSECAG00000006601,ENSECAG00000007179,ENSECAG00000007215,ENSECAG00000007318,ENSECAG00000007758,ENSECAG00000010098,ENSECAG00000010781,ENSECAG00000013664,ENSECAG00000013915,ENSECAG00000017459,ENSECAG00000024423,ENSECAG00000024847,ENSECAG00000025135,ENSECAG00000026278,ENSECAG00000026456,ENSECAG00000026496
356	ENSECAG00000003391,ENSECAG00000006363,ENSECAG00000006543,ENSECAG00000007443,ENSECAG00000007476,ENSECAG00000008571,ENSECAG00000010577
357	ENSECAG00000003430,ENSECAG00000010231,ENSECAG00000010511,ENSECAG00000011163,ENSECAG00000011419,ENSECAG00000013026,ENSECAG00000013030,ENSECAG00000013038,ENSECAG00000014500,ENSECAG00000015031,ENSECAG00000015210,ENSECAG00000015284,ENSECAG00000015336,ENSECAG00000015358,ENSECAG00000016491,ENSECAG00000016514,ENSECAG00000017064,ENSECAG00000018619,ENSECAG00000018696,ENSECAG00000019909,ENSECAG00000020411,…
358	ENSECAG00000000904,ENSECAG00000000921,ENSECAG00000001470,ENSECAG00000009771,ENSECAG00000009784,ENSECAG00000009924,ENSECAG00000010016,ENSECAG00000022658,ENSECAG00000022671,ENSECAG00000022679,ENSECAG00000022685,ENSECAG00000022691,ENSECAG00000022723,ENSECAG00000022732,ENSECAG00000022745,ENSECAG00000022796,ENSECAG00000022805,ENSECAG00000022809,ENSECAG00000022814,ENSECAG00000022820,ENSECAG00000022833,…
359	ENSECAG00000004100,ENSECAG00000004185,ENSECAG00000004250,ENSECAG00000005052,ENSECAG00000005238
360	ENSECAG00000000811,ENSECAG00000000822,ENSECAG00000000857,ENSECAG00000000902,ENSECAG00000005304,ENSECAG00000006378,ENSECAG00000006398,ENSECAG00000006457,ENSECAG00000006612,ENSECAG00000007599,ENSECAG00000007794,ENSECAG00000007829,ENSECAG00000009296,ENSECAG00000009630,ENSECAG00000009644,ENSECAG00000010156,ENSECAG00000011616,ENSECAG00000012751,ENSECAG00000012877,ENSECAG00000014015,ENSECAG00000016475,…
361	ENSECAG00000002803,ENSECAG00000002922,ENSECAG00000003148,ENSECAG00000003383,ENSECAG00000010583,ENSECAG00000010594,ENSECAG00000011470,ENSECAG00000026527
362	ENSECAG00000005132,ENSECAG00000011480
363	ENSECAG00000006324,ENSECAG00000019273,ENSECAG00000019305,ENSECAG00000020210,ENSECAG00000020254
364	ENSECAG00000021487,ENSECAG00000022469,ENSECAG00000022810,ENSECAG00000025213,ENSECAG00000025580
365	ENSECAG00000000816,ENSECAG00000007910,ENSECAG00000008881,ENSECAG00000009101
366	ENSECAG00000019364,ENSECAG00000025336,ENSECAG00000027523
367	ENSECAG00000026415
370	ENSECAG00000001643,ENSECAG00000002132,ENSECAG00000002236,ENSECAG00000005626,ENSECAG00000020074,ENSECAG00000024745,ENSECAG00000025047,ENSECAG00000025586,ENSECAG00000026751
371	ENSECAG00000011358,ENSECAG00000011842
372	ENSECAG00000003412,ENSECAG00000005296,ENSECAG00000017807,ENSECAG00000019994,ENSECAG00000025696,ENSECAG00000026756
373	ENSECAG00000005442,ENSECAG00000022340,ENSECAG00000024835
374	ENSECAG00000003792,ENSECAG00000004114,ENSECAG00000005532,ENSECAG00000005587,ENSECAG00000005629,ENSECAG00000007468,ENSECAG00000008546,ENSECAG00000008552,ENSECAG00000008713,ENSECAG00000008737,ENSECAG00000008752,ENSECAG00000024927,ENSECAG00000024990,ENSECAG00000025204,ENSECAG00000026812
375	ENSECAG00000016155,ENSECAG00000027113
376	ENSECAG00000020512,ENSECAG00000020658,ENSECAG00000020985
377	ENSECAG00000006174,ENSECAG00000006204,ENSECAG00000006503,ENSECAG00000006554,ENSECAG00000007655,ENSECAG00000022640
378	ENSECAG00000000097,ENSECAG00000000104,ENSECAG00000000130,ENSECAG00000000267,ENSECAG00000000311,ENSECAG00000000612,ENSECAG00000001939,ENSECAG00000001982,ENSECAG00000002003,ENSECAG00000002038,ENSECAG00000002100,ENSECAG00000002578,ENSECAG00000004015,ENSECAG00000004133,ENSECAG00000004168,ENSECAG00000004262,ENSECAG00000004960,ENSECAG00000004973,ENSECAG00000004987,ENSECAG00000005021,ENSECAG00000005059,…
379	ENSECAG00000008652,ENSECAG00000011444,ENSECAG00000011607,ENSECAG00000011694,ENSECAG00000015211,ENSECAG00000017576,ENSECAG00000017735,ENSECAG00000018444,ENSECAG00000019246,ENSECAG00000020228,ENSECAG00000021731,ENSECAG00000022120,ENSECAG00000022744,ENSECAG00000022976,ENSECAG00000023271,ENSECAG00000023554,ENSECAG00000027173
380	ENSECAG00000000314,ENSECAG00000000723,ENSECAG00000000868,ENSECAG00000000931,ENSECAG00000000946,ENSECAG00000001084,ENSECAG00000001164,ENSECAG00000001290,ENSECAG00000002101,ENSECAG00000002137,ENSECAG00000002182,ENSECAG00000002380,ENSECAG00000002661,ENSECAG00000004215,ENSECAG00000004286,ENSECAG00000004582,ENSECAG00000006004,ENSECAG00000006182,ENSECAG00000006668,ENSECAG00000006830,ENSECAG00000006859,…
381	ENSECAG00000001393,ENSECAG00000007021,ENSECAG00000007841,ENSECAG00000007867,ENSECAG00000014347,ENSECAG00000016878,ENSECAG00000017228,ENSECAG00000022050
382	ENSECAG00000001418,ENSECAG00000006549,ENSECAG00000011561,ENSECAG00000011747,ENSECAG00000012056,ENSECAG00000012954,ENSECAG00000015191,ENSECAG00000016299,ENSECAG00000017423,ENSECAG00000017974,ENSECAG00000020230,ENSECAG00000020255,ENSECAG00000021840,ENSECAG00000023281,ENSECAG00000024780,ENSECAG00000025614
383	ENSECAG00000012796,ENSECAG00000022293,ENSECAG00000023197,ENSECAG00000024566
384	ENSECAG00000005750,ENSECAG00000006732,ENSECAG00000006913,ENSECAG00000007040,ENSECAG00000007272,ENSECAG00000007404,ENSECAG00000008535,ENSECAG00000015008,ENSECAG00000015112,ENSECAG00000021239,ENSECAG00000024242,ENSECAG00000026447
385	ENSECAG00000006732
386	ENSECAG00000007519,ENSECAG00000009611
387	ENSECAG00000002237,ENSECAG00000009720,ENSECAG00000013690,ENSECAG00000014615,ENSECAG00000020532,ENSECAG00000022202
388	ENSECAG00000006965,ENSECAG00000007657,ENSECAG00000013201,ENSECAG00000016158
389	ENSECAG00000001653,ENSECAG00000007156,ENSECAG00000009252,ENSECAG00000010518,ENSECAG00000015338,ENSECAG00000016321,ENSECAG00000016406,ENSECAG00000017288,ENSECAG00000018855,ENSECAG00000018910,ENSECAG00000024104,ENSECAG00000024217,ENSECAG00000024362,ENSECAG00000024483
390	ENSECAG00000013669
391	ENSECAG00000012617
392	ENSECAG00000011774
393	ENSECAG00000020722
394	ENSECAG00000007375,ENSECAG00000008031,ENSECAG00000008810
395	ENSECAG00000025549
396	ENSECAG00000021547,ENSECAG00000022216
398	ENSECAG00000001348,ENSECAG00000002010,ENSECAG00000002064,ENSECAG00000005426,ENSECAG00000020456,ENSECAG00000020473,ENSECAG00000020583
399	ENSECAG00000021760,ENSECAG00000025416
400	ENSECAG00000024539,ENSECAG00000024628
402	ENSECAG00000019813
403	ENSECAG00000008355
405	ENSECAG00000008422,ENSECAG00000016228
410	ENSECAG00000012110,ENSECAG00000016530
413	ENSECAG00000000087,ENSECAG00000009289
414	ENSECAG00000026935
416	ENSECAG00000001776,ENSECAG00000004316,ENSECAG00000012869,ENSECAG00000012879,ENSECAG00000017615,ENSECAG00000018531,ENSECAG00000021949
417	ENSECAG00000019074,ENSECAG00000023008
419	ENSECAG00000000427,ENSECAG00000000433,ENSECAG00000000654,ENSECAG00000001611,ENSECAG00000003727,ENSECAG00000023615,ENSECAG00000023665,ENSECAG00000026768
421	ENSECAG00000021284,ENSECAG00000021361,ENSECAG00000027130
422	ENSECAG00000002402,ENSECAG00000019660
423	ENSECAG00000005848,ENSECAG00000022355
424	ENSECAG00000024601
425	ENSECAG00000005871,ENSECAG00000015921,ENSECAG00000017467
426	ENSECAG00000018257,ENSECAG00000018808,ENSECAG00000021364,ENSECAG00000024065,ENSECAG00000025050,ENSECAG00000025129,ENSECAG00000025560
427	ENSECAG00000024032,ENSECAG00000024191
429	ENSECAG00000000390,ENSECAG00000000401,ENSECAG00000000445,ENSECAG00000000586,ENSECAG00000000621,ENSECAG00000000832,ENSECAG00000001167,ENSECAG00000001224,ENSECAG00000001299,ENSECAG00000001400,ENSECAG00000001411,ENSECAG00000001462,ENSECAG00000001579,ENSECAG00000001625,ENSECAG00000002331,ENSECAG00000002520,ENSECAG00000003310,ENSECAG00000003380,ENSECAG00000004246,ENSECAG00000004306,ENSECAG00000004350,…
431	ENSECAG00000004824,ENSECAG00000018214,ENSECAG00000019076,ENSECAG00000020206,ENSECAG00000021258,ENSECAG00000021289,ENSECAG00000026831
434	ENSECAG00000016274
435	ENSECAG00000010409,ENSECAG00000014510
436	ENSECAG00000008591,ENSECAG00000010397,ENSECAG00000023698
437	ENSECAG00000004940,ENSECAG00000006367,ENSECAG00000008232,ENSECAG00000008258,ENSECAG00000008276
438	ENSECAG00000004966
439	ENSECAG00000000179,ENSECAG00000003757,ENSECAG00000005179,ENSECAG00000005226,ENSECAG00000008583,ENSECAG00000009817,ENSECAG00000011028,ENSECAG00000011759,ENSECAG00000011975,ENSECAG00000013121,ENSECAG00000014815,ENSECAG00000016432,ENSECAG00000016498,ENSECAG00000019410,ENSECAG00000021101,ENSECAG00000021515,ENSECAG00000022191,ENSECAG00000022420,ENSECAG00000025000,ENSECAG00000025001,ENSECAG00000025084,…
440	ENSECAG00000000154,ENSECAG00000000190,ENSECAG00000005671,ENSECAG00000006341,ENSECAG00000007605,ENSECAG00000007689,ENSECAG00000007992,ENSECAG00000008007,ENSECAG00000009105,ENSECAG00000010488,ENSECAG00000010678,ENSECAG00000011458,ENSECAG00000011876,ENSECAG00000012035,ENSECAG00000012210,ENSECAG00000012317,ENSECAG00000012641,ENSECAG00000012871,ENSECAG00000013654,ENSECAG00000013744,ENSECAG00000014404,…
441	ENSECAG00000000225,ENSECAG00000000248,ENSECAG00000000277,ENSECAG00000000345,ENSECAG00000000359,ENSECAG00000000370,ENSECAG00000000505,ENSECAG00000000508,ENSECAG00000000532,ENSECAG00000000598,ENSECAG00000000665,ENSECAG00000000683,ENSECAG00000000697,ENSECAG00000000768,ENSECAG00000000790,ENSECAG00000000799,ENSECAG00000000893,ENSECAG00000000962,ENSECAG00000000992,ENSECAG00000001011,ENSECAG00000001045,…
442	ENSECAG00000019440,ENSECAG00000024053,ENSECAG00000027606
443	ENSECAG00000003407,ENSECAG00000015646
444	ENSECAG00000020215
445	ENSECAG00000002333
446	ENSECAG00000007018,ENSECAG00000012424,ENSECAG00000024638
447	ENSECAG00000024302,ENSECAG00000024860
448	ENSECAG00000009598,ENSECAG00000027486
450	ENSECAG00000014436,ENSECAG00000016188
451	ENSECAG00000000074,ENSECAG00000007738,ENSECAG00000008216,ENSECAG00000008224,ENSECAG00000010105,ENSECAG00000025707
452	ENSECAG00000000366,ENSECAG00000000692,ENSECAG00000001111,ENSECAG00000001140,ENSECAG00000001162,ENSECAG00000001181,ENSECAG00000001211,ENSECAG00000001249,ENSECAG00000001996,ENSECAG00000002750,ENSECAG00000002831,ENSECAG00000002876,ENSECAG00000003512,ENSECAG00000004024,ENSECAG00000004844,ENSECAG00000004924,ENSECAG00000005300,ENSECAG00000005348,ENSECAG00000005380,ENSECAG00000006022,ENSECAG00000006109,…
453	ENSECAG00000021972,ENSECAG00000022037
454	ENSECAG00000017986,ENSECAG00000026700
455	ENSECAG00000006771,ENSECAG00000007214,ENSECAG00000008962
456	ENSECAG00000000396,ENSECAG00000005914,ENSECAG00000005968,ENSECAG00000009149,ENSECAG00000009154,ENSECAG00000011262,ENSECAG00000011370,ENSECAG00000023185,ENSECAG00000025806
457	ENSECAG00000011617,ENSECAG00000012669,ENSECAG00000012910,ENSECAG00000014598,ENSECAG00000016097,ENSECAG00000021772,ENSECAG00000024326
458	ENSECAG00000019314,ENSECAG00000019389
459	ENSECAG00000000859,ENSECAG00000000941,ENSECAG00000005990,ENSECAG00000010023,ENSECAG00000010401,ENSECAG00000011600,ENSECAG00000013216,ENSECAG00000014800,ENSECAG00000015214,ENSECAG00000015218,ENSECAG00000016564,ENSECAG00000016574,ENSECAG00000016904,ENSECAG00000018388,ENSECAG00000018434,ENSECAG00000019363,ENSECAG00000020338,ENSECAG00000021336,ENSECAG00000021549,ENSECAG00000021759,ENSECAG00000022182,…
460	ENSECAG00000000509,ENSECAG00000000527,ENSECAG00000001021,ENSECAG00000001081,ENSECAG00000001090,ENSECAG00000001598,ENSECAG00000001687,ENSECAG00000001765,ENSECAG00000002521,ENSECAG00000004999,ENSECAG00000005067,ENSECAG00000006950,ENSECAG00000007412,ENSECAG00000007500,ENSECAG00000007714,ENSECAG00000007778,ENSECAG00000007847,ENSECAG00000007920,ENSECAG00000008155,ENSECAG00000008468,ENSECAG00000008605,…
461	ENSECAG00000002586,ENSECAG00000002616,ENSECAG00000004945,ENSECAG00000006267,ENSECAG00000007441,ENSECAG00000007918,ENSECAG00000008668,ENSECAG00000009141,ENSECAG00000009913,ENSECAG00000010548,ENSECAG00000010572,ENSECAG00000011120,ENSECAG00000011271,ENSECAG00000011860,ENSECAG00000012228,ENSECAG00000012823,ENSECAG00000013053,ENSECAG00000013580,ENSECAG00000016871,ENSECAG00000019186,ENSECAG00000019947,…
462	ENSECAG00000000590,ENSECAG00000000637,ENSECAG00000000987,ENSECAG00000007453,ENSECAG00000009024,ENSECAG00000010672,ENSECAG00000011982,ENSECAG00000012082,ENSECAG00000014219,ENSECAG00000014311,ENSECAG00000014697,ENSECAG00000016061,ENSECAG00000017325,ENSECAG00000019122,ENSECAG00000021431,ENSECAG00000021699,ENSECAG00000021843,ENSECAG00000022246,ENSECAG00000023454,ENSECAG00000024408,ENSECAG00000025080,…
463	ENSECAG00000002658,ENSECAG00000006884,ENSECAG00000007543,ENSECAG00000009826,ENSECAG00000012853,ENSECAG00000012859,ENSECAG00000014560,ENSECAG00000014995,ENSECAG00000016107,ENSECAG00000018160,ENSECAG00000018688,ENSECAG00000019067,ENSECAG00000024471
464	ENSECAG00000000721,ENSECAG00000001014,ENSECAG00000002707,ENSECAG00000002734,ENSECAG00000002772,ENSECAG00000004484,ENSECAG00000008063,ENSECAG00000008172,ENSECAG00000008281,ENSECAG00000008346,ENSECAG00000009723,ENSECAG00000010150,ENSECAG00000011107,ENSECAG00000011339,ENSECAG00000011628,ENSECAG00000012367,ENSECAG00000012423,ENSECAG00000012439,ENSECAG00000012454,ENSECAG00000012574,ENSECAG00000012760,…
465	ENSECAG00000021827,ENSECAG00000021838,ENSECAG00000021851
466	ENSECAG00000002945,ENSECAG00000002996,ENSECAG00000003282,ENSECAG00000003409,ENSECAG00000006662,ENSECAG00000011435,ENSECAG00000011970,ENSECAG00000012333,ENSECAG00000012985,ENSECAG00000015759,ENSECAG00000016083,ENSECAG00000016585,ENSECAG00000016654,ENSECAG00000017317,ENSECAG00000017737,ENSECAG00000021080,ENSECAG00000023550,ENSECAG00000026328
467	ENSECAG00000018106,ENSECAG00000020248,ENSECAG00000023278,ENSECAG00000023617
468	ENSECAG00000001597,ENSECAG00000003755,ENSECAG00000008531,ENSECAG00000023232,ENSECAG00000023440,ENSECAG00000024653,ENSECAG00000025095,ENSECAG00000025139
469	ENSECAG00000000922,ENSECAG00000001034,ENSECAG00000003872,ENSECAG00000003940,ENSECAG00000003974,ENSECAG00000005842,ENSECAG00000007610,ENSECAG00000009709,ENSECAG00000011072,ENSECAG00000014023,ENSECAG00000014139,ENSECAG00000015502,ENSECAG00000016416,ENSECAG00000021342,ENSECAG00000023816,ENSECAG00000023927,ENSECAG00000023939,ENSECAG00000023949,ENSECAG00000026681
470	ENSECAG00000001756,ENSECAG00000007915
471	ENSECAG00000006337,ENSECAG00000025990,ENSECAG00000026297
472	ENSECAG00000009807,ENSECAG00000009950,ENSECAG00000010309,ENSECAG00000016726,ENSECAG00000019816,ENSECAG00000019932,ENSECAG00000022377,ENSECAG00000024755,ENSECAG00000024761
473	ENSECAG00000004020,ENSECAG00000006826,ENSECAG00000007184,ENSECAG00000007212,ENSECAG00000008304,ENSECAG00000008928,ENSECAG00000009427,ENSECAG00000009500,ENSECAG00000009950,ENSECAG00000010691,ENSECAG00000011487,ENSECAG00000011568,ENSECAG00000011743,ENSECAG00000012016,ENSECAG00000012055,ENSECAG00000012727,ENSECAG00000013037,ENSECAG00000013325,ENSECAG00000014272,ENSECAG00000014655,ENSECAG00000015456,…
474	ENSECAG00000004280,ENSECAG00000006339,ENSECAG00000006386,ENSECAG00000021783,ENSECAG00000021802,ENSECAG00000021889,ENSECAG00000023897,ENSECAG00000023912,ENSECAG00000024378,ENSECAG00000024418,ENSECAG00000025581,ENSECAG00000026171,ENSECAG00000027258
475	ENSECAG00000006437,ENSECAG00000008758,ENSECAG00000008776,ENSECAG00000008782,ENSECAG00000025522
476	ENSECAG00000004384,ENSECAG00000004462,ENSECAG00000005329,ENSECAG00000006519,ENSECAG00000011550,ENSECAG00000012020,ENSECAG00000016734,ENSECAG00000016884,ENSECAG00000018324,ENSECAG00000020764,ENSECAG00000020779,ENSECAG00000021318,ENSECAG00000021606,ENSECAG00000021794,ENSECAG00000022279,ENSECAG00000023756,ENSECAG00000023886,ENSECAG00000024415,ENSECAG00000024435,ENSECAG00000025497,ENSECAG00000026141,…
477	ENSECAG00000014291,ENSECAG00000015830,ENSECAG00000020278
478	ENSECAG00000000897,ENSECAG00000008432,ENSECAG00000008444,ENSECAG00000008937,ENSECAG00000009767,ENSECAG00000012083,ENSECAG00000022344,ENSECAG00000022758,ENSECAG00000024026,ENSECAG00000024211,ENSECAG00000024417,ENSECAG00000024635,ENSECAG00000024637
479	ENSECAG00000006229,ENSECAG00000007435,ENSECAG00000007473,ENSECAG00000007661,ENSECAG00000022847,ENSECAG00000022866,ENSECAG00000024029,ENSECAG00000024356,ENSECAG00000024836,ENSECAG00000024872,ENSECAG00000024952,ENSECAG00000024959,ENSECAG00000024961,ENSECAG00000024969,ENSECAG00000024998,ENSECAG00000025006,ENSECAG00000025021,ENSECAG00000025093,ENSECAG00000027623
480	ENSECAG00000002496,ENSECAG00000002564,ENSECAG00000007194,ENSECAG00000008680,ENSECAG00000014508,ENSECAG00000016254,ENSECAG00000016414,ENSECAG00000016643,ENSECAG00000016749,ENSECAG00000016938,ENSECAG00000016949,ENSECAG00000017390,ENSECAG00000017597,ENSECAG00000018406,ENSECAG00000018452,ENSECAG00000018471,ENSECAG00000018685,ENSECAG00000019370,ENSECAG00000019845,ENSECAG00000020400,ENSECAG00000020780,…
481	ENSECAG00000002186,ENSECAG00000002695,ENSECAG00000002833,ENSECAG00000002911,ENSECAG00000003006,ENSECAG00000003075,ENSECAG00000005437,ENSECAG00000006787,ENSECAG00000007026,ENSECAG00000007051,ENSECAG00000007118,ENSECAG00000007289,ENSECAG00000007684,ENSECAG00000007716,ENSECAG00000007919,ENSECAG00000008126,ENSECAG00000008294,ENSECAG00000008360,ENSECAG00000008405,ENSECAG00000009816,ENSECAG00000009828,…
482	ENSECAG00000017772,ENSECAG00000026819
483	ENSECAG00000018391,ENSECAG00000018404,ENSECAG00000018559,ENSECAG00000018878,ENSECAG00000019002,ENSECAG00000026835
486	ENSECAG00000025180
487	ENSECAG00000003319,ENSECAG00000003836,ENSECAG00000003955,ENSECAG00000025557,ENSECAG00000026250,ENSECAG00000026434
488	ENSECAG00000012369
489	ENSECAG00000012369,ENSECAG00000012493,ENSECAG00000013082,ENSECAG00000013301,ENSECAG00000013433,ENSECAG00000013639,ENSECAG00000013789,ENSECAG00000014125,ENSECAG00000014296,ENSECAG00000015000,ENSECAG00000025800
490	ENSECAG00000003507,ENSECAG00000016343,ENSECAG00000016798,ENSECAG00000016883,ENSECAG00000017646,ENSECAG00000018358,ENSECAG00000018420,ENSECAG00000018608,ENSECAG00000019123,ENSECAG00000019200,ENSECAG00000019338,ENSECAG00000019447,ENSECAG00000019802,ENSECAG00000020530,ENSECAG00000020584,ENSECAG00000020617,ENSECAG00000026344
491	ENSECAG00000003561,ENSECAG00000003664,ENSECAG00000004699,ENSECAG00000021225,ENSECAG00000021724,ENSECAG00000021820,ENSECAG00000022100,ENSECAG00000022238,ENSECAG00000022242
492	ENSECAG00000020304,ENSECAG00000023143,ENSECAG00000023332,ENSECAG00000023338
493	ENSECAG00000011621,ENSECAG00000016829
494	ENSECAG00000006372,ENSECAG00000006501,ENSECAG00000010256,ENSECAG00000010267,ENSECAG00000015644,ENSECAG00000018049
495	ENSECAG00000019236,ENSECAG00000019254,ENSECAG00000019749,ENSECAG00000020162
498	ENSECAG00000022329
499	ENSECAG00000000770,ENSECAG00000000882,ENSECAG00000000890,ENSECAG00000000940,ENSECAG00000000945,ENSECAG00000001009,ENSECAG00000001212,ENSECAG00000001478,ENSECAG00000001521,ENSECAG00000001744,ENSECAG00000001795,ENSECAG00000001995,ENSECAG00000002053,ENSECAG00000002105,ENSECAG00000002207,ENSECAG00000002259,ENSECAG00000002484,ENSECAG00000002515,ENSECAG00000002683,ENSECAG00000003217,ENSECAG00000003289,…
500	ENSECAG00000002382,ENSECAG00000002859,ENSECAG00000002929,ENSECAG00000003084,ENSECAG00000003316,ENSECAG00000008771
501	ENSECAG00000000788,ENSECAG00000000817,ENSECAG00000000892,ENSECAG00000000896,ENSECAG00000000898,ENSECAG00000000910,ENSECAG00000000915,ENSECAG00000000968,ENSECAG00000001075,ENSECAG00000001265,ENSECAG00000001426,ENSECAG00000001495,ENSECAG00000001514,ENSECAG00000001650,ENSECAG00000001714,ENSECAG00000001962,ENSECAG00000002017,ENSECAG00000002144,ENSECAG00000002621,ENSECAG00000002944,ENSECAG00000002989,…
502	ENSECAG00000000554,ENSECAG00000002088,ENSECAG00000002412,ENSECAG00000003104,ENSECAG00000007525,ENSECAG00000009541,ENSECAG00000010540,ENSECAG00000012370,ENSECAG00000012532,ENSECAG00000012734,ENSECAG00000016467,ENSECAG00000016617,ENSECAG00000017400,ENSECAG00000020680,ENSECAG00000024151,ENSECAG00000024426,ENSECAG00000024991
503	ENSECAG00000002260,ENSECAG00000007603,ENSECAG00000008056,ENSECAG00000009724,ENSECAG00000012500,ENSECAG00000013171,ENSECAG00000015133,ENSECAG00000015536,ENSECAG00000015935,ENSECAG00000016420,ENSECAG00000018678,ENSECAG00000019718,ENSECAG00000021171,ENSECAG00000021634,ENSECAG00000022114
504	ENSECAG00000001066,ENSECAG00000001177,ENSECAG00000001227,ENSECAG00000001312,ENSECAG00000002340,ENSECAG00000004618,ENSECAG00000005100,ENSECAG00000005704,ENSECAG00000007145,ENSECAG00000008035,ENSECAG00000009122,ENSECAG00000009340,ENSECAG00000010792,ENSECAG00000011738,ENSECAG00000012227,ENSECAG00000012635,ENSECAG00000013671,ENSECAG00000014242,ENSECAG00000015778,ENSECAG00000016810,ENSECAG00000016946,…
505	ENSECAG00000016004,ENSECAG00000023866
506	ENSECAG00000001032,ENSECAG00000002142,ENSECAG00000002581,ENSECAG00000004503,ENSECAG00000006102,ENSECAG00000006116,ENSECAG00000006208,ENSECAG00000006312,ENSECAG00000006380,ENSECAG00000006412,ENSECAG00000006898,ENSECAG00000007320,ENSECAG00000007913,ENSECAG00000008170,ENSECAG00000008387,ENSECAG00000008522,ENSECAG00000008804,ENSECAG00000008816,ENSECAG00000008997,ENSECAG00000010102,ENSECAG00000010383,…
507	ENSECAG00000000367,ENSECAG00000000464,ENSECAG00000001107,ENSECAG00000002255,ENSECAG00000002889,ENSECAG00000005633,ENSECAG00000006452,ENSECAG00000006466,ENSECAG00000006533,ENSECAG00000007614,ENSECAG00000008731,ENSECAG00000008755,ENSECAG00000009027,ENSECAG00000009098,ENSECAG00000009728,ENSECAG00000010866,ENSECAG00000011106,ENSECAG00000011613,ENSECAG00000011939,ENSECAG00000012138,ENSECAG00000012216,…
508	ENSECAG00000018915,ENSECAG00000019226,ENSECAG00000027387,ENSECAG00000027555
510	ENSECAG00000002467,ENSECAG00000005275,ENSECAG00000010119,ENSECAG00000010406
511	ENSECAG00000000432,ENSECAG00000000482,ENSECAG00000000496,ENSECAG00000000684,ENSECAG00000002306,ENSECAG00000003121,ENSECAG00000003276,ENSECAG00000003481,ENSECAG00000003546,ENSECAG00000004417,ENSECAG00000005336,ENSECAG00000005369,ENSECAG00000005600,ENSECAG00000006415,ENSECAG00000006619,ENSECAG00000006737,ENSECAG00000006740,ENSECAG00000006760,ENSECAG00000006934,ENSECAG00000007301,ENSECAG00000007423,…
512	ENSECAG00000007875,ENSECAG00000008391,ENSECAG00000017393,ENSECAG00000017525,ENSECAG00000017742,ENSECAG00000017777
513	ENSECAG00000003642,ENSECAG00000005414,ENSECAG00000008085
514	ENSECAG00000005462,ENSECAG00000008735,ENSECAG00000009842,ENSECAG00000022274,ENSECAG00000022924
515	ENSECAG00000022632
516	ENSECAG00000000502,ENSECAG00000002847,ENSECAG00000007446,ENSECAG00000008932,ENSECAG00000010244,ENSECAG00000013392,ENSECAG00000016505,ENSECAG00000021990,ENSECAG00000021991,ENSECAG00000022533,ENSECAG00000024596,ENSECAG00000025355
517	ENSECAG00000006315
519	ENSECAG00000005558,ENSECAG00000006784,ENSECAG00000008870,ENSECAG00000008991,ENSECAG00000010013,ENSECAG00000013828,ENSECAG00000015937,ENSECAG00000016999,ENSECAG00000017015,ENSECAG00000018118,ENSECAG00000025582
520	ENSECAG00000004028,ENSECAG00000018687,ENSECAG00000019606,ENSECAG00000025629
521	ENSECAG00000004091,ENSECAG00000004169,ENSECAG00000011641,ENSECAG00000013256,ENSECAG00000015307,ENSECAG00000017984,ENSECAG00000018993,ENSECAG00000019820,ENSECAG00000020028,ENSECAG00000020038,ENSECAG00000020814,ENSECAG00000020928,ENSECAG00000023354,ENSECAG00000023534,ENSECAG00000026965
522	ENSECAG00000000626,ENSECAG00000000792,ENSECAG00000000862,ENSECAG00000000864,ENSECAG00000001005,ENSECAG00000001261,ENSECAG00000001304,ENSECAG00000001414,ENSECAG00000001483,ENSECAG00000002510,ENSECAG00000002953,ENSECAG00000003001,ENSECAG00000003053,ENSECAG00000003259,ENSECAG00000003503,ENSECAG00000004184,ENSECAG00000004226,ENSECAG00000004264,ENSECAG00000004321,ENSECAG00000004353,ENSECAG00000004461,…
523	ENSECAG00000001819,ENSECAG00000001914,ENSECAG00000001974,ENSECAG00000006006,ENSECAG00000006048,ENSECAG00000006105,ENSECAG00000006121,ENSECAG00000021126,ENSECAG00000021131,ENSECAG00000021138,ENSECAG00000025742
524	ENSECAG00000016328,ENSECAG00000023719
525	ENSECAG00000012431,ENSECAG00000013695
526	ENSECAG00000000675,ENSECAG00000005555,ENSECAG00000008336,ENSECAG00000009254,ENSECAG00000009688,ENSECAG00000010616,ENSECAG00000010619,ENSECAG00000011175,ENSECAG00000011291,ENSECAG00000012337,ENSECAG00000013232,ENSECAG00000015165,ENSECAG00000016737,ENSECAG00000017561,ENSECAG00000018242,ENSECAG00000019815,ENSECAG00000021155,ENSECAG00000021858,ENSECAG00000022360,ENSECAG00000022511,ENSECAG00000022615,…
527	ENSECAG00000005597,ENSECAG00000008904,ENSECAG00000020869
528	ENSECAG00000000498,ENSECAG00000002013,ENSECAG00000002133,ENSECAG00000003238,ENSECAG00000005816,ENSECAG00000007408,ENSECAG00000009095,ENSECAG00000009246,ENSECAG00000011481,ENSECAG00000011555,ENSECAG00000011567,ENSECAG00000012970,ENSECAG00000014632,ENSECAG00000015804,ENSECAG00000016508,ENSECAG00000016581,ENSECAG00000016628,ENSECAG00000020914,ENSECAG00000021354,ENSECAG00000022322,ENSECAG00000022357,…
529	ENSECAG00000000669,ENSECAG00000000869,ENSECAG00000007541,ENSECAG00000009958,ENSECAG00000009968,ENSECAG00000013801,ENSECAG00000015287,ENSECAG00000015586,ENSECAG00000015624,ENSECAG00000016265,ENSECAG00000016921,ENSECAG00000021784,ENSECAG00000022248,ENSECAG00000022253,ENSECAG00000022263,ENSECAG00000023495,ENSECAG00000023543,ENSECAG00000024559
530	ENSECAG00000003655,ENSECAG00000018524,ENSECAG00000019045,ENSECAG00000021950
531	ENSECAG00000006873,ENSECAG00000009761,ENSECAG00000014418,ENSECAG00000019141,ENSECAG00000019149,ENSECAG00000019400,ENSECAG00000021360,ENSECAG00000021603
532	ENSECAG00000000495,ENSECAG00000002076,ENSECAG00000003795,ENSECAG00000025914
533	ENSECAG00000024454
534	ENSECAG00000021303,ENSECAG00000022261
535	ENSECAG00000013294,ENSECAG00000018172,ENSECAG00000020479,ENSECAG00000027466
536	ENSECAG00000005327,ENSECAG00000006680,ENSECAG00000006979,ENSECAG00000016187
537	ENSECAG00000000745,ENSECAG00000003368,ENSECAG00000010862,ENSECAG00000011961,ENSECAG00000013276,ENSECAG00000013874,ENSECAG00000018019,ENSECAG00000020580,ENSECAG00000020587,ENSECAG00000022291,ENSECAG00000022500,ENSECAG00000022523,ENSECAG00000023329,ENSECAG00000025152,ENSECAG00000025727
538	ENSECAG00000000860,ENSECAG00000004586,ENSECAG00000004664,ENSECAG00000004742,ENSECAG00000004882,ENSECAG00000006456,ENSECAG00000007083,ENSECAG00000008503,ENSECAG00000009311,ENSECAG00000009449,ENSECAG00000010738,ENSECAG00000011225,ENSECAG00000014261,ENSECAG00000014940,ENSECAG00000015102,ENSECAG00000015743,ENSECAG00000016129,ENSECAG00000017352,ENSECAG00000017361,ENSECAG00000019769,ENSECAG00000019790,…
539	ENSECAG00000005384
540	ENSECAG00000003091,ENSECAG00000011213,ENSECAG00000011434,ENSECAG00000015153,ENSECAG00000015539,ENSECAG00000015544,ENSECAG00000017933,ENSECAG00000020085,ENSECAG00000020589,ENSECAG00000020822,ENSECAG00000023055
541	ENSECAG00000001645,ENSECAG00000001757,ENSECAG00000002321,ENSECAG00000002587,ENSECAG00000002636,ENSECAG00000002704,ENSECAG00000003029,ENSECAG00000003931,ENSECAG00000005172,ENSECAG00000005235,ENSECAG00000005282,ENSECAG00000007331,ENSECAG00000007511,ENSECAG00000007513,ENSECAG00000007659,ENSECAG00000008098,ENSECAG00000008324,ENSECAG00000008980,ENSECAG00000008994,ENSECAG00000009238,ENSECAG00000009357,…
542	ENSECAG00000009678,ENSECAG00000009692,ENSECAG00000010126,ENSECAG00000017794,ENSECAG00000021713,ENSECAG00000021721,ENSECAG00000024253,ENSECAG00000024273,ENSECAG00000024817
543	ENSECAG00000016913,ENSECAG00000017148,ENSECAG00000021067
544	ENSECAG00000003279
545	ENSECAG00000017537
548	ENSECAG00000026019
549	ENSECAG00000000977,ENSECAG00000002867,ENSECAG00000004055,ENSECAG00000004274,ENSECAG00000010513,ENSECAG00000010531
550	ENSECAG00000010569
551	ENSECAG00000006679,ENSECAG00000006723
553	ENSECAG00000002044,ENSECAG00000004412,ENSECAG00000006031,ENSECAG00000006041,ENSECAG00000006187,ENSECAG00000006335,ENSECAG00000016200,ENSECAG00000016373,ENSECAG00000016720,ENSECAG00000019280,ENSECAG00000019642,ENSECAG00000019688,ENSECAG00000019699,ENSECAG00000019704,ENSECAG00000020178,ENSECAG00000020942,ENSECAG00000020954,ENSECAG00000021407
555	ENSECAG00000019446
557	ENSECAG00000001689,ENSECAG00000006813,ENSECAG00000011157
558	ENSECAG00000000103,ENSECAG00000002758,ENSECAG00000005632,ENSECAG00000006926,ENSECAG00000006936,ENSECAG00000006948,ENSECAG00000007132,ENSECAG00000007242,ENSECAG00000007945,ENSECAG00000007968,ENSECAG00000008634,ENSECAG00000010501,ENSECAG00000011012,ENSECAG00000011288,ENSECAG00000011307,ENSECAG00000012586,ENSECAG00000013251,ENSECAG00000013850,ENSECAG00000014183,ENSECAG00000014428,ENSECAG00000014715,…
559	ENSECAG00000000986,ENSECAG00000015361,ENSECAG00000016670,ENSECAG00000017049,ENSECAG00000018038,ENSECAG00000018041,ENSECAG00000018121,ENSECAG00000018157,ENSECAG00000018433
561	ENSECAG00000004312,ENSECAG00000009244,ENSECAG00000022660
562	ENSECAG00000001023,ENSECAG00000001848,ENSECAG00000007256,ENSECAG00000007270,ENSECAG00000007325,ENSECAG00000024010
563	ENSECAG00000001747,ENSECAG00000007677
564	ENSECAG00000001826,ENSECAG00000001878,ENSECAG00000010014,ENSECAG00000010071,ENSECAG00000010113,ENSECAG00000011442,ENSECAG00000011602,ENSECAG00000011636
565	ENSECAG00000000327,ENSECAG00000002856,ENSECAG00000007391,ENSECAG00000007788,ENSECAG00000009514,ENSECAG00000010342,ENSECAG00000010458,ENSECAG00000013097,ENSECAG00000014919,ENSECAG00000015128,ENSECAG00000015799,ENSECAG00000015819,ENSECAG00000017462,ENSECAG00000019375,ENSECAG00000020629,ENSECAG00000022931,ENSECAG00000026914
567	ENSECAG00000000373,ENSECAG00000000517,ENSECAG00000002048,ENSECAG00000008519,ENSECAG00000010193,ENSECAG00000010876,ENSECAG00000011088,ENSECAG00000011360,ENSECAG00000013531,ENSECAG00000015630,ENSECAG00000016472,ENSECAG00000018783,ENSECAG00000019969,ENSECAG00000020611,ENSECAG00000022646,ENSECAG00000023291,ENSECAG00000023896,ENSECAG00000026983
568	ENSECAG00000021118
569	ENSECAG00000007084,ENSECAG00000008020,ENSECAG00000016125,ENSECAG00000018793,ENSECAG00000018822,ENSECAG00000027327
570	ENSECAG00000022724
572	ENSECAG00000002544,ENSECAG00000002710,ENSECAG00000007634,ENSECAG00000011257
573	ENSECAG00000007670,ENSECAG00000009153
575	ENSECAG00000014594
577	ENSECAG00000017795,ENSECAG00000020504
578	ENSECAG00000000537,ENSECAG00000004815,ENSECAG00000004862,ENSECAG00000014518,ENSECAG00000015195,ENSECAG00000018859,ENSECAG00000018872,ENSECAG00000019098,ENSECAG00000019514,ENSECAG00000021456,ENSECAG00000021671
579	ENSECAG00000007080,ENSECAG00000016141,ENSECAG00000022549,ENSECAG00000022605,ENSECAG00000025732
580	ENSECAG00000001087,ENSECAG00000001386,ENSECAG00000002692,ENSECAG00000004986,ENSECAG00000007490,ENSECAG00000007742,ENSECAG00000010689,ENSECAG00000010707,ENSECAG00000011668,ENSECAG00000014690,ENSECAG00000016271,ENSECAG00000016515,ENSECAG00000017703,ENSECAG00000019127,ENSECAG00000020061,ENSECAG00000020708,ENSECAG00000020710,ENSECAG00000020758,ENSECAG00000021374,ENSECAG00000021460,ENSECAG00000021473,…
581	ENSECAG00000025086,ENSECAG00000025792
582	ENSECAG00000007032
583	ENSECAG00000002668,ENSECAG00000020412,ENSECAG00000021083,ENSECAG00000021502,ENSECAG00000021922
584	ENSECAG00000002896
586	ENSECAG00000016454,ENSECAG00000018308
587	ENSECAG00000002935,ENSECAG00000009872,ENSECAG00000020770,ENSECAG00000020784,ENSECAG00000022456
588	ENSECAG00000006159,ENSECAG00000007464,ENSECAG00000015177,ENSECAG00000015820,ENSECAG00000022690,ENSECAG00000025380
590	ENSECAG00000005765,ENSECAG00000005827
591	ENSECAG00000001459,ENSECAG00000003213
592	ENSECAG00000006257,ENSECAG00000019739,ENSECAG00000025046
593	ENSECAG00000014204
594	ENSECAG00000000124,ENSECAG00000000139,ENSECAG00000000540,ENSECAG00000000545,ENSECAG00000000699,ENSECAG00000000966,ENSECAG00000001550,ENSECAG00000001838,ENSECAG00000001952,ENSECAG00000002016,ENSECAG00000002147,ENSECAG00000002378,ENSECAG00000002612,ENSECAG00000002809,ENSECAG00000002905,ENSECAG00000003030,ENSECAG00000003332,ENSECAG00000003474,ENSECAG00000003629,ENSECAG00000003765,ENSECAG00000003791,…
596	ENSECAG00000004010
598	ENSECAG00000000266,ENSECAG00000015673
599	ENSECAG00000009135,ENSECAG00000011932,ENSECAG00000018836,ENSECAG00000026774
600	ENSECAG00000004258,ENSECAG00000012652,ENSECAG00000013264,ENSECAG00000015892
601	ENSECAG00000000392,ENSECAG00000000475,ENSECAG00000000489,ENSECAG00000000555,ENSECAG00000001156,ENSECAG00000002751,ENSECAG00000004579,ENSECAG00000004597,ENSECAG00000004632,ENSECAG00000004654,ENSECAG00000004686,ENSECAG00000004735,ENSECAG00000004808,ENSECAG00000004865,ENSECAG00000006799,ENSECAG00000006814,ENSECAG00000007098,ENSECAG00000007104,ENSECAG00000007114,ENSECAG00000007397,ENSECAG00000007709,…
602	ENSECAG00000001022,ENSECAG00000006875,ENSECAG00000008659,ENSECAG00000010761,ENSECAG00000010784,ENSECAG00000011234,ENSECAG00000012037,ENSECAG00000012881,ENSECAG00000013120,ENSECAG00000014543,ENSECAG00000014767,ENSECAG00000016006,ENSECAG00000017338,ENSECAG00000020016,ENSECAG00000020020,ENSECAG00000026276
603	ENSECAG00000013712,ENSECAG00000015224
604	ENSECAG00000001047,ENSECAG00000016755,ENSECAG00000023483,ENSECAG00000023848,ENSECAG00000024036,ENSECAG00000024420,ENSECAG00000024557,ENSECAG00000024563,ENSECAG00000024577
605	ENSECAG00000001069,ENSECAG00000001114,ENSECAG00000001214,ENSECAG00000001282,ENSECAG00000001499,ENSECAG00000002509,ENSECAG00000002984,ENSECAG00000003105,ENSECAG00000003240,ENSECAG00000006996,ENSECAG00000007216,ENSECAG00000007330,ENSECAG00000008649,ENSECAG00000008860,ENSECAG00000008888,ENSECAG00000009214,ENSECAG00000009721,ENSECAG00000013718,ENSECAG00000015037,ENSECAG00000015086,ENSECAG00000017243,…
606	ENSECAG00000024346
607	ENSECAG00000000813,ENSECAG00000014297,ENSECAG00000017790
608	ENSECAG00000017450
610	ENSECAG00000017555,ENSECAG00000024691,ENSECAG00000024948
611	ENSECAG00000004419,ENSECAG00000005605,ENSECAG00000012650,ENSECAG00000013851,ENSECAG00000013862,ENSECAG00000027129,ENSECAG00000027337
612	ENSECAG00000013257
613	ENSECAG00000001591,ENSECAG00000020170,ENSECAG00000020368,ENSECAG00000021932,ENSECAG00000022034
614	ENSECAG00000008921
615	ENSECAG00000010241,ENSECAG00000010807,ENSECAG00000027540
616	ENSECAG00000006450
617	ENSECAG00000020070,ENSECAG00000020355
619	ENSECAG00000025019
620	ENSECAG00000023269,ENSECAG00000024575
621	ENSECAG00000003720
622	ENSECAG00000009862
624	ENSECAG00000014803,ENSECAG00000016697,ENSECAG00000017219
625	ENSECAG00000009608,ENSECAG00000013710
627	ENSECAG00000000201
629	ENSECAG00000010790
630	ENSECAG00000003098,ENSECAG00000003600,ENSECAG00000007666,ENSECAG00000008376,ENSECAG00000018029,ENSECAG00000018146
631	ENSECAG00000000879,ENSECAG00000003135,ENSECAG00000003147,ENSECAG00000004611,ENSECAG00000004678,ENSECAG00000004767,ENSECAG00000004787,ENSECAG00000014972,ENSECAG00000020357,ENSECAG00000020688,ENSECAG00000021341,ENSECAG00000021581,ENSECAG00000021791,ENSECAG00000022457,ENSECAG00000022606,ENSECAG00000023697
632	ENSECAG00000024376
634	ENSECAG00000003692,ENSECAG00000003743,ENSECAG00000004116,ENSECAG00000004138,ENSECAG00000016249,ENSECAG00000016680,ENSECAG00000016703,ENSECAG00000016793
636	ENSECAG00000004624,ENSECAG00000014029,ENSECAG00000014180
638	ENSECAG00000001879,ENSECAG00000017648,ENSECAG00000017699,ENSECAG00000018938,ENSECAG00000027072
639	ENSECAG00000011696
643	ENSECAG00000002840,ENSECAG00000003710,ENSECAG00000013429,ENSECAG00000013438
645	ENSECAG00000002865
646	ENSECAG00000018593
647	ENSECAG00000004268
648	ENSECAG00000017363,ENSECAG00000019366
649	ENSECAG00000000815,ENSECAG00000004998,ENSECAG00000005087,ENSECAG00000005413,ENSECAG00000009685,ENSECAG00000013054,ENSECAG00000014304,ENSECAG00000014387,ENSECAG00000015294,ENSECAG00000015903,ENSECAG00000016662,ENSECAG00000017141,ENSECAG00000017618,ENSECAG00000018984,ENSECAG00000019413,ENSECAG00000020199,ENSECAG00000020620,ENSECAG00000022061,ENSECAG00000023426,ENSECAG00000024697
650	ENSECAG00000009367,ENSECAG00000009529,ENSECAG00000009758,ENSECAG00000011090,ENSECAG00000015970
651	ENSECAG00000018031
652	ENSECAG00000001117,ENSECAG00000001799,ENSECAG00000021158,ENSECAG00000021191
653	ENSECAG00000000691,ENSECAG00000001131,ENSECAG00000001812,ENSECAG00000006589,ENSECAG00000006957,ENSECAG00000009679,ENSECAG00000009694,ENSECAG00000016529,ENSECAG00000016570,ENSECAG00000016753,ENSECAG00000017379,ENSECAG00000020054,ENSECAG00000021505,ENSECAG00000026749
654	ENSECAG00000005370,ENSECAG00000015027,ENSECAG00000015930,ENSECAG00000018478,ENSECAG00000021391,ENSECAG00000025507
655	ENSECAG00000005389,ENSECAG00000005417,ENSECAG00000005433,ENSECAG00000007904,ENSECAG00000008016,ENSECAG00000014285,ENSECAG00000024837
656	ENSECAG00000001668,ENSECAG00000001699,ENSECAG00000002063,ENSECAG00000005454,ENSECAG00000005475,ENSECAG00000006470,ENSECAG00000011839,ENSECAG00000012151,ENSECAG00000017931,ENSECAG00000018115,ENSECAG00000018677,ENSECAG00000018949,ENSECAG00000025508
658	ENSECAG00000011453,ENSECAG00000014433,ENSECAG00000015740
659	ENSECAG00000001788,ENSECAG00000005554
660	ENSECAG00000005577,ENSECAG00000005615,ENSECAG00000017122,ENSECAG00000026896
661	ENSECAG00000017568,ENSECAG00000019492
664	ENSECAG00000014475
666	ENSECAG00000002934,ENSECAG00000003045,ENSECAG00000019796,ENSECAG00000020388,ENSECAG00000020599,ENSECAG00000021845,ENSECAG00000021980,ENSECAG00000022129,ENSECAG00000026059
667	ENSECAG00000011071
668	ENSECAG00000012990,ENSECAG00000021849
672	ENSECAG00000024701
673	ENSECAG00000008768,ENSECAG00000016824
674	ENSECAG00000002488
675	ENSECAG00000003419,ENSECAG00000004649,ENSECAG00000004679,ENSECAG00000006323,ENSECAG00000006352,ENSECAG00000006496,ENSECAG00000006802,ENSECAG00000008851,ENSECAG00000010484,ENSECAG00000013867,ENSECAG00000014266,ENSECAG00000015534,ENSECAG00000023239,ENSECAG00000024048
676	ENSECAG00000000045,ENSECAG00000000067,ENSECAG00000000188,ENSECAG00000002583,ENSECAG00000002667,ENSECAG00000002722,ENSECAG00000004809,ENSECAG00000005009,ENSECAG00000016286,ENSECAG00000016503,ENSECAG00000018831,ENSECAG00000020478,ENSECAG00000020721
677	ENSECAG00000002786,ENSECAG00000002909,ENSECAG00000005408,ENSECAG00000019580,ENSECAG00000020959
678	ENSECAG00000000994,ENSECAG00000002947,ENSECAG00000021246,ENSECAG00000021256
679	ENSECAG00000003280
680	ENSECAG00000000242,ENSECAG00000000326,ENSECAG00000000601,ENSECAG00000004530,ENSECAG00000004605,ENSECAG00000005828,ENSECAG00000005883,ENSECAG00000006719,ENSECAG00000008046,ENSECAG00000008877,ENSECAG00000009755,ENSECAG00000011154,ENSECAG00000011959,ENSECAG00000015238,ENSECAG00000016827,ENSECAG00000018745,ENSECAG00000022375,ENSECAG00000024917,ENSECAG00000026116,ENSECAG00000026481,ENSECAG00000027460
681	ENSECAG00000024692
682	ENSECAG00000004837,ENSECAG00000004894,ENSECAG00000026444,ENSECAG00000026945,ENSECAG00000027411
683	ENSECAG00000004666,ENSECAG00000011284,ENSECAG00000011556,ENSECAG00000022047
684	ENSECAG00000011564,ENSECAG00000027352
685	ENSECAG00000012007,ENSECAG00000019993,ENSECAG00000027527
686	ENSECAG00000015387
687	ENSECAG00000008612,ENSECAG00000009948
688	ENSECAG00000008520,ENSECAG00000015276
689	ENSECAG00000005010,ENSECAG00000008906,ENSECAG00000024988,ENSECAG00000025558
690	ENSECAG00000010725,ENSECAG00000013353,ENSECAG00000016888,ENSECAG00000017823
691	ENSECAG00000008998,ENSECAG00000019042,ENSECAG00000026895
692	ENSECAG00000023413,ENSECAG00000027640
693	ENSECAG00000020656
695	ENSECAG00000016509
696	ENSECAG00000014465
697	ENSECAG00000008295
701	ENSECAG00000006887,ENSECAG00000007613,ENSECAG00000007630,ENSECAG00000007697,ENSECAG00000007785,ENSECAG00000007815,ENSECAG00000007874,ENSECAG00000007886,ENSECAG00000007912,ENSECAG00000008594,ENSECAG00000008790,ENSECAG00000011804,ENSECAG00000017948
702	ENSECAG00000000865,ENSECAG00000001842,ENSECAG00000001921,ENSECAG00000001951,ENSECAG00000002019,ENSECAG00000002140,ENSECAG00000002328,ENSECAG00000006698,ENSECAG00000019806
703	ENSECAG00000008793,ENSECAG00000010345
704	ENSECAG00000002624,ENSECAG00000002736,ENSECAG00000006831
705	ENSECAG00000000885,ENSECAG00000005673,ENSECAG00000005780,ENSECAG00000005940,ENSECAG00000005979,ENSECAG00000005997,ENSECAG00000006059,ENSECAG00000006097,ENSECAG00000006156,ENSECAG00000006387,ENSECAG00000006735,ENSECAG00000006790,ENSECAG00000006804
706	ENSECAG00000000226,ENSECAG00000000325,ENSECAG00000000406,ENSECAG00000000732,ENSECAG00000000734,ENSECAG00000000826,ENSECAG00000000841,ENSECAG00000000906,ENSECAG00000000967,ENSECAG00000001037,ENSECAG00000001042,ENSECAG00000001174,ENSECAG00000001463,ENSECAG00000001467,ENSECAG00000001518,ENSECAG00000001546,ENSECAG00000001607,ENSECAG00000001743,ENSECAG00000001767,ENSECAG00000002464,ENSECAG00000002535,…
707	ENSECAG00000011493,ENSECAG00000011877,ENSECAG00000011883,ENSECAG00000012160,ENSECAG00000014034
708	ENSECAG00000005945,ENSECAG00000012343,ENSECAG00000013634,ENSECAG00000014519
709	ENSECAG00000000519,ENSECAG00000001871,ENSECAG00000001947,ENSECAG00000001969,ENSECAG00000007835,ENSECAG00000008178,ENSECAG00000008700,ENSECAG00000010826,ENSECAG00000014016,ENSECAG00000014822,ENSECAG00000020563,ENSECAG00000021543,ENSECAG00000022373,ENSECAG00000023177,ENSECAG00000024122,ENSECAG00000024845,ENSECAG00000024883,ENSECAG00000027071,ENSECAG00000027089
710	ENSECAG00000016951,ENSECAG00000021618,ENSECAG00000023121
711	ENSECAG00000000522,ENSECAG00000006304,ENSECAG00000023134,ENSECAG00000024584
712	ENSECAG00000000501,ENSECAG00000000572,ENSECAG00000006158,ENSECAG00000006576,ENSECAG00000007895,ENSECAG00000007952,ENSECAG00000009501,ENSECAG00000010368,ENSECAG00000012615,ENSECAG00000014590,ENSECAG00000015065,ENSECAG00000015081,ENSECAG00000015270,ENSECAG00000015483,ENSECAG00000016341,ENSECAG00000016924,ENSECAG00000017436,ENSECAG00000017961,ENSECAG00000018000,ENSECAG00000018640,ENSECAG00000018907,…
713	ENSECAG00000002043,ENSECAG00000002139,ENSECAG00000009729,ENSECAG00000020149,ENSECAG00000021260,ENSECAG00000023862,ENSECAG00000024276
714	ENSECAG00000016971
715	ENSECAG00000000507,ENSECAG00000000696,ENSECAG00000000710,ENSECAG00000000758,ENSECAG00000001119,ENSECAG00000004870,ENSECAG00000005169,ENSECAG00000006293,ENSECAG00000006405,ENSECAG00000006660,ENSECAG00000007438,ENSECAG00000008083,ENSECAG00000008511,ENSECAG00000008532,ENSECAG00000008551,ENSECAG00000009068,ENSECAG00000009402,ENSECAG00000010651,ENSECAG00000010795,ENSECAG00000011101,ENSECAG00000011751,…
716	ENSECAG00000026069
719	ENSECAG00000007779,ENSECAG00000011226,ENSECAG00000011755
722	ENSECAG00000010916
723	ENSECAG00000013648,ENSECAG00000016132,ENSECAG00000018102
724	ENSECAG00000014755
726	ENSECAG00000005001
728	ENSECAG00000003491
730	ENSECAG00000008040,ENSECAG00000017562,ENSECAG00000018397,ENSECAG00000018412
731	ENSECAG00000024272
734	ENSECAG00000011900
735	ENSECAG00000000129,ENSECAG00000000133,ENSECAG00000000250,ENSECAG00000000336,ENSECAG00000000355,ENSECAG00000000466,ENSECAG00000000529,ENSECAG00000000656,ENSECAG00000000687,ENSECAG00000000781,ENSECAG00000000789,ENSECAG00000000830,ENSECAG00000001244,ENSECAG00000001302,ENSECAG00000001359,ENSECAG00000001552,ENSECAG00000001945,ENSECAG00000003219,ENSECAG00000003479,ENSECAG00000003515,ENSECAG00000003523,…
736	ENSECAG00000000738,ENSECAG00000009204,ENSECAG00000010172,ENSECAG00000010519,ENSECAG00000010638,ENSECAG00000010850
737	ENSECAG00000006161,ENSECAG00000013827,ENSECAG00000013857
739	ENSECAG00000006264
740	ENSECAG00000005243,ENSECAG00000010739
741	ENSECAG00000014194,ENSECAG00000019903,ENSECAG00000020208
742	ENSECAG00000014131
748	ENSECAG00000000397,ENSECAG00000001222,ENSECAG00000001347,ENSECAG00000001898,ENSECAG00000001935,ENSECAG00000002249,ENSECAG00000007416,ENSECAG00000009911,ENSECAG00000010149,ENSECAG00000013115,ENSECAG00000013231,ENSECAG00000016907,ENSECAG00000017403,ENSECAG00000017812,ENSECAG00000018918,ENSECAG00000019107,ENSECAG00000019638,ENSECAG00000021103,ENSECAG00000021111,ENSECAG00000021690,ENSECAG00000021716,…
749	ENSECAG00000000268,ENSECAG00000003028,ENSECAG00000004896,ENSECAG00000005645,ENSECAG00000005769,ENSECAG00000005777,ENSECAG00000005791,ENSECAG00000005804,ENSECAG00000005840,ENSECAG00000005918,ENSECAG00000006254,ENSECAG00000006421,ENSECAG00000013042,ENSECAG00000014524,ENSECAG00000019590,ENSECAG00000022048,ENSECAG00000023806,ENSECAG00000023870,ENSECAG00000026939,ENSECAG00000027068
752	ENSECAG00000007899,ENSECAG00000012675,ENSECAG00000017202,ENSECAG00000025199
754	ENSECAG00000001373,ENSECAG00000001860,ENSECAG00000005173,ENSECAG00000005191,ENSECAG00000005217,ENSECAG00000005905,ENSECAG00000014218,ENSECAG00000014659,ENSECAG00000016292,ENSECAG00000017025,ENSECAG00000017482,ENSECAG00000017511,ENSECAG00000017979,ENSECAG00000021455,ENSECAG00000023637,ENSECAG00000024618,ENSECAG00000025082,ENSECAG00000025092,ENSECAG00000025407,ENSECAG00000026372
755	ENSECAG00000000220,ENSECAG00000000261,ENSECAG00000000607,ENSECAG00000001004,ENSECAG00000001018,ENSECAG00000001035,ENSECAG00000001977,ENSECAG00000002308,ENSECAG00000002411,ENSECAG00000002438,ENSECAG00000003054,ENSECAG00000003445,ENSECAG00000005325,ENSECAG00000006545,ENSECAG00000007229,ENSECAG00000007241,ENSECAG00000007532,ENSECAG00000008575,ENSECAG00000009211,ENSECAG00000010003,ENSECAG00000010161,…
756	ENSECAG00000000297,ENSECAG00000000535,ENSECAG00000000547,ENSECAG00000000778,ENSECAG00000001159,ENSECAG00000001176,ENSECAG00000007694,ENSECAG00000008121,ENSECAG00000008341,ENSECAG00000009432,ENSECAG00000009747,ENSECAG00000010222,ENSECAG00000010306,ENSECAG00000011041,ENSECAG00000012102,ENSECAG00000012959,ENSECAG00000013296,ENSECAG00000013313,ENSECAG00000013730,ENSECAG00000014210,ENSECAG00000014407,…
757	ENSECAG00000000301,ENSECAG00000001208,ENSECAG00000001232,ENSECAG00000001273,ENSECAG00000008311,ENSECAG00000012086,ENSECAG00000023831,ENSECAG00000024954,ENSECAG00000025052
758	ENSECAG00000004241,ENSECAG00000010633,ENSECAG00000020551
759	ENSECAG00000007545,ENSECAG00000008789,ENSECAG00000008929,ENSECAG00000008959,ENSECAG00000010360,ENSECAG00000010948,ENSECAG00000011582,ENSECAG00000013947,ENSECAG00000014135,ENSECAG00000016390,ENSECAG00000017218,ENSECAG00000019507
760	ENSECAG00000004465,ENSECAG00000006290,ENSECAG00000008784,ENSECAG00000011318,ENSECAG00000011341,ENSECAG00000012072,ENSECAG00000013146,ENSECAG00000013238,ENSECAG00000013760,ENSECAG00000013881,ENSECAG00000014553,ENSECAG00000016728,ENSECAG00000017016,ENSECAG00000017144,ENSECAG00000017454,ENSECAG00000018017,ENSECAG00000018381,ENSECAG00000019945,ENSECAG00000020026,ENSECAG00000022085,ENSECAG00000022995,…
761	ENSECAG00000024705
762	ENSECAG00000021728,ENSECAG00000026446
763	ENSECAG00000023921
765	ENSECAG00000000442,ENSECAG00000001476,ENSECAG00000001532,ENSECAG00000001674,ENSECAG00000001734,ENSECAG00000002061,ENSECAG00000002141,ENSECAG00000002350,ENSECAG00000007294,ENSECAG00000007789,ENSECAG00000008358,ENSECAG00000009567,ENSECAG00000009581,ENSECAG00000010281,ENSECAG00000010290,ENSECAG00000010298,ENSECAG00000011396,ENSECAG00000012279,ENSECAG00000013081,ENSECAG00000013463,ENSECAG00000013630,…
766	ENSECAG00000015235,ENSECAG00000016080,ENSECAG00000016521
767	ENSECAG00000004260,ENSECAG00000004411,ENSECAG00000004962,ENSECAG00000007234,ENSECAG00000007250,ENSECAG00000009294,ENSECAG00000009307,ENSECAG00000009787,ENSECAG00000010775,ENSECAG00000011858,ENSECAG00000015236,ENSECAG00000019726,ENSECAG00000019765,ENSECAG00000019772,ENSECAG00000026804
768	ENSECAG00000018997,ENSECAG00000020949
770	ENSECAG00000002812,ENSECAG00000002918,ENSECAG00000004637,ENSECAG00000007700,ENSECAG00000008949,ENSECAG00000009147,ENSECAG00000009479,ENSECAG00000009943,ENSECAG00000012964,ENSECAG00000014037,ENSECAG00000016068,ENSECAG00000016323,ENSECAG00000017185,ENSECAG00000018005,ENSECAG00000021060,ENSECAG00000021125,ENSECAG00000022514,ENSECAG00000022529,ENSECAG00000022603,ENSECAG00000023915,ENSECAG00000023961,…
771	ENSECAG00000013265,ENSECAG00000015888,ENSECAG00000018583,ENSECAG00000022211,ENSECAG00000025702
772	ENSECAG00000004219,ENSECAG00000006225,ENSECAG00000007706
775	ENSECAG00000002933,ENSECAG00000004256,ENSECAG00000004464,ENSECAG00000004832,ENSECAG00000004861,ENSECAG00000004916,ENSECAG00000007150,ENSECAG00000007236,ENSECAG00000007534,ENSECAG00000008149,ENSECAG00000008525,ENSECAG00000009413,ENSECAG00000009935,ENSECAG00000010200,ENSECAG00000010659,ENSECAG00000010737,ENSECAG00000010767,ENSECAG00000010972,ENSECAG00000011992,ENSECAG00000012252,ENSECAG00000013636,…
776	ENSECAG00000000164,ENSECAG00000021109,ENSECAG00000022200
778	ENSECAG00000001931,ENSECAG00000003505,ENSECAG00000007210,ENSECAG00000022358
780	ENSECAG00000000324,ENSECAG00000002192,ENSECAG00000002398,ENSECAG00000002456,ENSECAG00000002555,ENSECAG00000002633,ENSECAG00000002660,ENSECAG00000002694,ENSECAG00000003638,ENSECAG00000003686,ENSECAG00000003740,ENSECAG00000004259,ENSECAG00000006434,ENSECAG00000006794,ENSECAG00000006812,ENSECAG00000007878,ENSECAG00000008469,ENSECAG00000009881,ENSECAG00000009945,ENSECAG00000010890,ENSECAG00000010906,…
782	ENSECAG00000015794
784	ENSECAG00000018120
785	ENSECAG00000008430,ENSECAG00000008440
786	ENSECAG00000005069,ENSECAG00000006347
788	ENSECAG00000002305,ENSECAG00000002978,ENSECAG00000003168,ENSECAG00000003771,ENSECAG00000004269
790	ENSECAG00000007914,ENSECAG00000013961,ENSECAG00000021134,ENSECAG00000021305
791	ENSECAG00000002357,ENSECAG00000004776,ENSECAG00000004839,ENSECAG00000006176,ENSECAG00000008176,ENSECAG00000011552,ENSECAG00000011566,ENSECAG00000012578,ENSECAG00000013178,ENSECAG00000013412,ENSECAG00000014241,ENSECAG00000015866,ENSECAG00000016961,ENSECAG00000017442,ENSECAG00000018304,ENSECAG00000018374,ENSECAG00000018776,ENSECAG00000019080,ENSECAG00000019783,ENSECAG00000027205
792	ENSECAG00000009488
793	ENSECAG00000010128,ENSECAG00000015868,ENSECAG00000023399
794	ENSECAG00000010780,ENSECAG00000011076,ENSECAG00000014267,ENSECAG00000014942,ENSECAG00000015151,ENSECAG00000015522,ENSECAG00000015742,ENSECAG00000017919,ENSECAG00000017930,ENSECAG00000019351,ENSECAG00000019990,ENSECAG00000026144
795	ENSECAG00000010070,ENSECAG00000011384,ENSECAG00000020096,ENSECAG00000020205,ENSECAG00000020302,ENSECAG00000026209
796	ENSECAG00000001534,ENSECAG00000001602,ENSECAG00000001655,ENSECAG00000003397,ENSECAG00000003496,ENSECAG00000003567,ENSECAG00000010021,ENSECAG00000010072,ENSECAG00000010703
797	ENSECAG00000013529,ENSECAG00000025425
798	ENSECAG00000002522,ENSECAG00000006117,ENSECAG00000006923,ENSECAG00000011792,ENSECAG00000013277,ENSECAG00000014488,ENSECAG00000018655
799	ENSECAG00000005795
800	ENSECAG00000003382,ENSECAG00000014554,ENSECAG00000016534,ENSECAG00000022432
801	ENSECAG00000017820,ENSECAG00000018860,ENSECAG00000019476
802	ENSECAG00000008982,ENSECAG00000011507,ENSECAG00000020315
803	ENSECAG00000021663,ENSECAG00000022551
804	ENSECAG00000002029,ENSECAG00000002119,ENSECAG00000003973,ENSECAG00000004041,ENSECAG00000004147,ENSECAG00000015411,ENSECAG00000015674,ENSECAG00000015686
805	ENSECAG00000002356,ENSECAG00000024235,ENSECAG00000024287
806	ENSECAG00000011760,ENSECAG00000013395,ENSECAG00000015480,ENSECAG00000023029,ENSECAG00000024660
807	ENSECAG00000000276,ENSECAG00000004212,ENSECAG00000009392,ENSECAG00000009756,ENSECAG00000015948,ENSECAG00000016290
808	ENSECAG00000000282,ENSECAG00000018007,ENSECAG00000018296,ENSECAG00000018345,ENSECAG00000018631,ENSECAG00000022953,ENSECAG00000023780
809	ENSECAG00000008831,ENSECAG00000014260,ENSECAG00000014862,ENSECAG00000017661
810	ENSECAG00000009097,ENSECAG00000017937
811	ENSECAG00000007514,ENSECAG00000009757,ENSECAG00000009897,ENSECAG00000010607,ENSECAG00000011167,ENSECAG00000011265,ENSECAG00000011672,ENSECAG00000018152,ENSECAG00000018660,ENSECAG00000020372,ENSECAG00000021042,ENSECAG00000023551,ENSECAG00000025313,ENSECAG00000027099
812	ENSECAG00000004890,ENSECAG00000019547
815	ENSECAG00000012293,ENSECAG00000018597,ENSECAG00000022892,ENSECAG00000027636
816	ENSECAG00000012842
817	ENSECAG00000019716
818	ENSECAG00000000421,ENSECAG00000009714,ENSECAG00000010227,ENSECAG00000010430,ENSECAG00000013708,ENSECAG00000019194,ENSECAG00000023990
819	ENSECAG00000005097,ENSECAG00000005151,ENSECAG00000008887,ENSECAG00000015769,ENSECAG00000017172,ENSECAG00000018477,ENSECAG00000018615,ENSECAG00000018656,ENSECAG00000019485,ENSECAG00000023183,ENSECAG00000023787
820	ENSECAG00000005571,ENSECAG00000011847,ENSECAG00000013482,ENSECAG00000014414,ENSECAG00000019579,ENSECAG00000022917,ENSECAG00000023696,ENSECAG00000024600,ENSECAG00000024741,ENSECAG00000024779
821	ENSECAG00000006079,ENSECAG00000024741
822	ENSECAG00000000434,ENSECAG00000005405,ENSECAG00000005631,ENSECAG00000011365,ENSECAG00000015206,ENSECAG00000019957,ENSECAG00000027262
823	ENSECAG00000019890
824	ENSECAG00000000479,ENSECAG00000005805,ENSECAG00000005834,ENSECAG00000005948,ENSECAG00000006302,ENSECAG00000007407,ENSECAG00000008970,ENSECAG00000010233,ENSECAG00000011037,ENSECAG00000012103,ENSECAG00000012122,ENSECAG00000012315,ENSECAG00000018740,ENSECAG00000018765,ENSECAG00000019766,ENSECAG00000023383,ENSECAG00000023804,ENSECAG00000024291,ENSECAG00000024687,ENSECAG00000025261,ENSECAG00000025315,…
825	ENSECAG00000025234,ENSECAG00000025284,ENSECAG00000025294,ENSECAG00000025397,ENSECAG00000025506,ENSECAG00000025605,ENSECAG00000025722,ENSECAG00000025749,ENSECAG00000025828,ENSECAG00000025852,ENSECAG00000025942,ENSECAG00000025949,ENSECAG00000026029,ENSECAG00000026062,ENSECAG00000026083,ENSECAG00000026101,ENSECAG00000026113,ENSECAG00000026155,ENSECAG00000026159,ENSECAG00000026180,ENSECAG00000026185,…
826	ENSECAG00000005966
827	ENSECAG00000006098,ENSECAG00000021106
828	ENSECAG00000000391,ENSECAG00000004388,ENSECAG00000005752,ENSECAG00000005799,ENSECAG00000006311,ENSECAG00000006445,ENSECAG00000006513,ENSECAG00000006609,ENSECAG00000007350,ENSECAG00000007611,ENSECAG00000008264,ENSECAG00000013195,ENSECAG00000016942,ENSECAG00000017366,ENSECAG00000018468,ENSECAG00000018772,ENSECAG00000019152,ENSECAG00000021909,ENSECAG00000022446,ENSECAG00000023843,ENSECAG00000024116,…
829	ENSECAG00000000037,ENSECAG00000000119,ENSECAG00000000184,ENSECAG00000000204,ENSECAG00000000440,ENSECAG00000000580,ENSECAG00000003630,ENSECAG00000003744,ENSECAG00000003856,ENSECAG00000003982,ENSECAG00000004027,ENSECAG00000004068,ENSECAG00000005254,ENSECAG00000005276,ENSECAG00000005297,ENSECAG00000005318,ENSECAG00000008948,ENSECAG00000009013,ENSECAG00000009073,ENSECAG00000009394,ENSECAG00000009981,…
830	ENSECAG00000000551
831	ENSECAG00000004652,ENSECAG00000004688,ENSECAG00000004723,ENSECAG00000004796,ENSECAG00000004838,ENSECAG00000004863,ENSECAG00000008015,ENSECAG00000008255,ENSECAG00000008374,ENSECAG00000008839,ENSECAG00000011624,ENSECAG00000013976,ENSECAG00000014333,ENSECAG00000014350,ENSECAG00000014677,ENSECAG00000015573,ENSECAG00000017254,ENSECAG00000017270,ENSECAG00000017277,ENSECAG00000026398,ENSECAG00000026817,…
832	ENSECAG00000000744,ENSECAG00000002445,ENSECAG00000002494,ENSECAG00000005772,ENSECAG00000005793,ENSECAG00000009066,ENSECAG00000011156,ENSECAG00000011425,ENSECAG00000012310,ENSECAG00000016143,ENSECAG00000016546,ENSECAG00000016772,ENSECAG00000017443,ENSECAG00000017890,ENSECAG00000021211
833	ENSECAG00000005868,ENSECAG00000017078,ENSECAG00000017452,ENSECAG00000017664,ENSECAG00000017867,ENSECAG00000017873,ENSECAG00000025773
834	ENSECAG00000015477,ENSECAG00000015655
837	ENSECAG00000000199,ENSECAG00000000347,ENSECAG00000003883,ENSECAG00000005307,ENSECAG00000005335,ENSECAG00000007072,ENSECAG00000007852,ENSECAG00000010307,ENSECAG00000011666,ENSECAG00000012440,ENSECAG00000013666,ENSECAG00000015427,ENSECAG00000016204,ENSECAG00000017713,ENSECAG00000019587,ENSECAG00000019799,ENSECAG00000020018,ENSECAG00000020090,ENSECAG00000020114,ENSECAG00000021947
839	ENSECAG00000006234,ENSECAG00000007625,ENSECAG00000008365,ENSECAG00000013443,ENSECAG00000019503,ENSECAG00000019559,ENSECAG00000020621,ENSECAG00000024297
840	ENSECAG00000001128,ENSECAG00000009287
841	ENSECAG00000000135
842	ENSECAG00000005388,ENSECAG00000020682,ENSECAG00000022868,ENSECAG00000024864,ENSECAG00000024868,ENSECAG00000027319,ENSECAG00000027361
844	ENSECAG00000002447,ENSECAG00000002466,ENSECAG00000002500,ENSECAG00000002574,ENSECAG00000002666,ENSECAG00000002800,ENSECAG00000002846,ENSECAG00000003270,ENSECAG00000003721,ENSECAG00000004075,ENSECAG00000004278,ENSECAG00000004418,ENSECAG00000004460,ENSECAG00000004553,ENSECAG00000005168,ENSECAG00000005406,ENSECAG00000005445,ENSECAG00000005623,ENSECAG00000005647,ENSECAG00000005712,ENSECAG00000005762,…
845	ENSECAG00000021531,ENSECAG00000022318,ENSECAG00000022391
846	ENSECAG00000002699,ENSECAG00000009255,ENSECAG00000009351,ENSECAG00000009405,ENSECAG00000009941,ENSECAG00000013203,ENSECAG00000013752,ENSECAG00000021324,ENSECAG00000023415
847	ENSECAG00000002719,ENSECAG00000016804,ENSECAG00000017098,ENSECAG00000017566,ENSECAG00000018605,ENSECAG00000027076,ENSECAG00000027184
848	ENSECAG00000000296,ENSECAG00000000350,ENSECAG00000000415,ENSECAG00000000436,ENSECAG00000000463,ENSECAG00000000485,ENSECAG00000000515,ENSECAG00000000866,ENSECAG00000000943,ENSECAG00000002156,ENSECAG00000003118,ENSECAG00000003311,ENSECAG00000003494,ENSECAG00000003643,ENSECAG00000003667,ENSECAG00000003725,ENSECAG00000004437,ENSECAG00000004668,ENSECAG00000005122,ENSECAG00000005146,ENSECAG00000005285,…
849	ENSECAG00000004367,ENSECAG00000023176
850	ENSECAG00000001606,ENSECAG00000008449
851	ENSECAG00000009205,ENSECAG00000010433
852	ENSECAG00000013029
853	ENSECAG00000001745,ENSECAG00000001821,ENSECAG00000001850,ENSECAG00000001876,ENSECAG00000013928
854	ENSECAG00000004665
855	ENSECAG00000001915
858	ENSECAG00000022573
859	ENSECAG00000004901,ENSECAG00000010346
861	ENSECAG00000020848
863	ENSECAG00000007153
865	ENSECAG00000022317
866	ENSECAG00000012050,ENSECAG00000016631
867	ENSECAG00000021269,ENSECAG00000025532
868	ENSECAG00000007859,ENSECAG00000008618,ENSECAG00000019029
869	ENSECAG00000000233,ENSECAG00000001122,ENSECAG00000001305,ENSECAG00000002116,ENSECAG00000003055,ENSECAG00000003676,ENSECAG00000004992,ENSECAG00000005082,ENSECAG00000006090,ENSECAG00000006288,ENSECAG00000006419,ENSECAG00000006870,ENSECAG00000008057,ENSECAG00000008330,ENSECAG00000008899,ENSECAG00000008912,ENSECAG00000009690,ENSECAG00000010284,ENSECAG00000010466,ENSECAG00000011625,ENSECAG00000011979,…
870	ENSECAG00000003938,ENSECAG00000016747,ENSECAG00000026575
871	ENSECAG00000009552,ENSECAG00000013878,ENSECAG00000017965,ENSECAG00000018325,ENSECAG00000026552
872	ENSECAG00000003096,ENSECAG00000003128,ENSECAG00000003164,ENSECAG00000004115,ENSECAG00000004137,ENSECAG00000023147,ENSECAG00000023739,ENSECAG00000023750,ENSECAG00000023759,ENSECAG00000023769,ENSECAG00000024103,ENSECAG00000024108,ENSECAG00000024112,ENSECAG00000024117
873	ENSECAG00000006442,ENSECAG00000012267,ENSECAG00000012377,ENSECAG00000013320,ENSECAG00000027565
874	ENSECAG00000015719,ENSECAG00000015780,ENSECAG00000015852,ENSECAG00000016134
875	ENSECAG00000000011,ENSECAG00000009000,ENSECAG00000009999,ENSECAG00000011475
877	ENSECAG00000000120,ENSECAG00000000254
879	ENSECAG00000005820
880	ENSECAG00000008562,ENSECAG00000009172,ENSECAG00000009198,ENSECAG00000009230,ENSECAG00000011787
881	ENSECAG00000012097,ENSECAG00000012521
883	ENSECAG00000017592
887	ENSECAG00000012566
888	ENSECAG00000001173,ENSECAG00000001221,ENSECAG00000003651,ENSECAG00000003712,ENSECAG00000003750,ENSECAG00000005601,ENSECAG00000006423,ENSECAG00000006443,ENSECAG00000006710,ENSECAG00000027151
891	ENSECAG00000018602
893	ENSECAG00000001321,ENSECAG00000001350,ENSECAG00000013921,ENSECAG00000014050
894	ENSECAG00000022971,ENSECAG00000027546
895	ENSECAG00000011697
896	ENSECAG00000012426,ENSECAG00000025972
897	ENSECAG00000019904
899	ENSECAG00000002145,ENSECAG00000006881,ENSECAG00000009099
900	ENSECAG00000009484,ENSECAG00000009835
901	ENSECAG00000019504
902	ENSECAG00000018314,ENSECAG00000019435,ENSECAG00000019504,ENSECAG00000020429,ENSECAG00000020560
903	ENSECAG00000001129,ENSECAG00000011873,ENSECAG00000014368,ENSECAG00000015280,ENSECAG00000017982,ENSECAG00000018752,ENSECAG00000018923,ENSECAG00000023597,ENSECAG00000023930
904	ENSECAG00000000302,ENSECAG00000000330,ENSECAG00000000375,ENSECAG00000000467,ENSECAG00000000484,ENSECAG00000000573,ENSECAG00000000597,ENSECAG00000000765,ENSECAG00000000797,ENSECAG00000000951,ENSECAG00000000999,ENSECAG00000001153,ENSECAG00000001192,ENSECAG00000001294,ENSECAG00000001854,ENSECAG00000003182,ENSECAG00000003570,ENSECAG00000004944,ENSECAG00000006071,ENSECAG00000006137,ENSECAG00000006269,…
906	ENSECAG00000001072,ENSECAG00000001385,ENSECAG00000001494,ENSECAG00000001560,ENSECAG00000001641,ENSECAG00000003350,ENSECAG00000003424,ENSECAG00000004780,ENSECAG00000007827,ENSECAG00000008435,ENSECAG00000010296,ENSECAG00000010550,ENSECAG00000011063,ENSECAG00000011168,ENSECAG00000011685,ENSECAG00000011905,ENSECAG00000012732,ENSECAG00000012778,ENSECAG00000012793,ENSECAG00000013516,ENSECAG00000013600,…
907	ENSECAG00000002638,ENSECAG00000002730,ENSECAG00000003250,ENSECAG00000003317,ENSECAG00000003975,ENSECAG00000004145,ENSECAG00000006044,ENSECAG00000010111,ENSECAG00000010171
909	ENSECAG00000004990
910	ENSECAG00000009056
911	ENSECAG00000004298,ENSECAG00000004371,ENSECAG00000006064,ENSECAG00000006144,ENSECAG00000010704,ENSECAG00000016066,ENSECAG00000019374
912	ENSECAG00000013094
913	ENSECAG00000017688,ENSECAG00000023556,ENSECAG00000023689,ENSECAG00000024146,ENSECAG00000024294
915	ENSECAG00000000144,ENSECAG00000001888,ENSECAG00000001929,ENSECAG00000006393,ENSECAG00000006407,ENSECAG00000006480,ENSECAG00000008302,ENSECAG00000008599,ENSECAG00000010841,ENSECAG00000014631,ENSECAG00000014685,ENSECAG00000016117,ENSECAG00000020918,ENSECAG00000021234,ENSECAG00000021292,ENSECAG00000023885,ENSECAG00000025851,ENSECAG00000027404
916	ENSECAG00000000398,ENSECAG00000020055
917	ENSECAG00000006491
919	ENSECAG00000000725
920	ENSECAG00000001067,ENSECAG00000013009
921	ENSECAG00000019237,ENSECAG00000020139
922	ENSECAG00000012550
925	ENSECAG00000015393,ENSECAG00000020494
926	ENSECAG00000000283,ENSECAG00000006816,ENSECAG00000011256,ENSECAG00000011534,ENSECAG00000020645,ENSECAG00000022214,ENSECAG00000027370
927	ENSECAG00000006958,ENSECAG00000012562
928	ENSECAG00000002714,ENSECAG00000005351,ENSECAG00000005576,ENSECAG00000005604,ENSECAG00000005644,ENSECAG00000006734,ENSECAG00000008357,ENSECAG00000008372,ENSECAG00000008661,ENSECAG00000008944,ENSECAG00000009624,ENSECAG00000009763,ENSECAG00000010960,ENSECAG00000011054,ENSECAG00000011068,ENSECAG00000011934,ENSECAG00000012562,ENSECAG00000013156,ENSECAG00000013767,ENSECAG00000014268,ENSECAG00000014608,…
929	ENSECAG00000016335,ENSECAG00000017705
930	ENSECAG00000017213
931	ENSECAG00000019509
932	ENSECAG00000008764
935	ENSECAG00000000518,ENSECAG00000001070,ENSECAG00000001762,ENSECAG00000004110,ENSECAG00000004895,ENSECAG00000004976
936	ENSECAG00000001228,ENSECAG00000003090,ENSECAG00000004706,ENSECAG00000005264,ENSECAG00000026818
938	ENSECAG00000023691
939	ENSECAG00000001406,ENSECAG00000005503
