# Supplementary material for: Inter- and intra-breed genome-wide copy number diversity in a large cohort of European equine breeds
Source: BMC Genomics. 2019 Oct 22;20:759. doi: 10.1186/s12864-019-6141-z (PMC6805398; doi:10.1186/s12864-019-6141-z)
Supplement: Supplementary file 3 — Additional file 3: Table S2. PANTHER gene ontology analysis of significantly over- and underrepresented genes. [file 12864_2019_6141_MOESM3_ESM.xlsx]

## Sheet: Table S2
Table S2. PANTHER gene ontology analysis of significantly over- and underrepresented genes
		Number of reference genes (Equus caballus)	Number of genes in CNV regions (Horse)	Expected	Fold Enrichment	Raw P value	Bonferroni corrected p-value for multiple testing	FDR
PANTHER GO-Slim Molecular Function	1. G-protein coupled receptor activity	810	434	361.35	1.20 (+)	8.28E-05	3.78E-02	8.46E-03
	2. Protein binding	2605	1272	1162.13	1.09 (+)	3.45E-04	ns	2.94E-02
	3. Single-stranded RNA binding:	863	171	385.00	.44 (-)	8.72E-36	3.99E-33	4.46E-33
	3.1 RNA binding:	1309	373	583.96	.64 (-)	4.16E-22	1.90E-19	1.06E-19
	3.1.1 Nucleic acid binding:	2296	804	1024.28	.78 (-)	2.44E-14	1.12E-11	4.16E-12
	3.1.1.1 Organic cyclic compound binding	2356	830	1051.04	.79 (-)	4.02E-14	1.84E-11	5.14E-12
PANTHER GO-Slim Biological Process	1. Positive regulation of adaptive immune response:	45	42	20.08	2.09 (+)	1.26E-05	1.82E-02	4.48E-03
	1.1 Positive regulation of immune response:	71	61	31.67	1.93 (+)	2.32E-06	3.35E-03	1.37E-03
	1.1.1 Positive regulation of response to stimulus:	87	68	38.81	1.75 (+)	1.35E-05	1.95E-02	3.99E-03
	1.1.1.1 Regulation of response to stimulus	195	122	86.99	1.40 (+)	2.13E-04	ns	4.20E-02
	2. Immune response:	341	209	152.12	1.37 (+)	5.99E-06	8.67E-03	2.66E-03
	2.2 Response to stimulus	1597	822	712.44	1.15 (+)	1.54E-05	2.23E-02	3.92E-03
	3. Transposition:	843	164	376.07	.44 (-)	4.36E-36	6.31E-33	7.75E-33
	3.1 Cellular process	2734	1044	1219.68	.86 (-)	1.89E-08	2.73E-05	1.68E-05
	4. Cellular response to lipopolysaccharide	35	2	15.61	.13 (-)	2.27E-05	3.28E-02	5.04E-03
PANTHER GO-Slim Cellular Component	1. Ribonucleoprotein complex:	1051	260	468.87	.55 (-)	3.33E-27	1.26E-24	1.50E-24
	1.1 Protein-containing complex	2459	879	1096.99	.80 (-)	2.70E-13	1.02E-10	6.05E-11
PANTHER Protein class	1. Immunoglobulin receptor superfamily:	102	86	45.50	1.89 (+)	5.28E-08	1.08E-05	5.67E-06
	1.1 Defense/immunity protein	340	225	151.68	1.48 (+)	1.20E-08	2.46E-06	2.58E-06
	2. Immunoglobulin	84	66	37.47	1.76 (+)	1.52E-05	3.12E-03	1.09E-03
	3. Membrane-bound signaling molecule	95	68	42.38	1.60 (+)	1.70E-04	3.49E-02	9.16E-03
The software PANTHER was used for the evaluation of 10,612 genes overlapping with the CNVR.
