# Supplementary material for: Inter- and intra-breed genome-wide copy number diversity in a large cohort of European equine breeds
Source: BMC Genomics. 2019 Oct 22;20:759. doi: 10.1186/s12864-019-6141-z (PMC6805398; doi:10.1186/s12864-019-6141-z)
Supplement: Supplementary file 4 — Additional file 4: Table S3. Genomic regions validated for CNVs by RT-qPCR. Primer sequences, position, product size, annealing temperature and TaqMan probes are shown. The CNV status in the SNP-array and in the qPCR and the CNV validation by qPCR are given. Table S4. Results of quantitative PCR. The results of the four CNVs per each horse and the outcome of the validation through qPCR are presented. [file 12864_2019_6141_MOESM4_ESM.xlsx]

## Sheet: Table S3
Table S3. Genomic regions analysed for copy number variations by RT-qPCR. Primer sequences, their position, product size, annealing temperature and TaqMan probes are shown. The CNV status in the SNP-array and in the qPCR and the CNV validation by qPCR are given.
ECA	CNVR	Gene name	Primers forward (F) and reverse (R)	Start	End	Length (bp)	ATa (°C)	TaqMan probe	Type of CNVR - SNP array	Type of CNVR - qPCR	CNVR presence
6		GAPDH (ENSECAG00000003944)	F-CGATGCTGGTGCTGAATATGTT	34,076,957	34,077,058	102	59.5	TCTTCACTACCTTGGAGAAG
			R-GGTCAACTCCCCTCATCTTTAGC
1	67	Olfr4F21 (ENSECAG00000006791)	F-GCCATGGCATTTGACAGGTA	155,625,509	155,625,609	101	59.5	CTTGAACATCATGAACCGTA	Both	Both	yes
			R-ACCCAGCCACTGATAACAAGTGA
1	70	OR10G2 (ENSECAG00000002662)	F-CATTCTCCTGGGCTTGTCTCA	158,397,607	158,397,711	105	59.5	CCTGGTCTTCTTCTGCATTTAC	Deletion	Both	yes
			R-GAGCAGATTTCCCAGCTGAGT
6	303	OR8S1 (ENSECAG00000007699)	F-CCCCCATATTCAGGCTGTACTCT	66,103,305	66,103,397	93	59.5	TTGTGCTGTTCCTTTTGAGTTACC	Deletion	Deletion	yes
			R-GCAGCATCAAGAAATTTCCCATCAA
14	550	SV2C (ENSECAG00000010569)	F-GCTGCATGGCTCCATCTGT	88,662,153	88,662,230	78	59.5	TCTCTGGAGGACTGGCAGCCG	Deletion	Deletion	yes
			R-ACTGAAGCAGCTGAGAGAGTCT

## Sheet: Table S4
Table S4. Results of quantitative PCR. The results of the four CNVs per each horse and the outcome of the validation through qPCR are presented.
Sample	Copy number qPCR*	Copy number detected by SNP array*	qPCR validation
Olfr4F21 (ENSECAG00000006791)	Olfr4F21 (ENSECAG00000006791)
Horse 1	0n**	0n	State and copy number
Horse 2	2n	3n+	Not validated
Horse 3	2n	2n	State and copy number
Horse 4	3n+	3n+	State and copy number
Horse 5	2n	2n	State and copy number
Horse 6	3n+	3n+	State and copy number
Horse 7	3n+	3n+	State and copy number
Horse 8	3n+	3n+	State and copy number
Horse 9	3n+	3n+	State and copy number
Horse 10	3n+	3n+	State and copy number
Complete concordance rate			0.9
OR10G2 (ENSECAG00000002662)	OR10G2 (ENSECAG00000002662)
Horse 1	0n**	0n	State and copy number
Horse 2	1n	0n	State (deletion)
Horse 3	2n	2n	State and copy number
Horse 4	2n	2n	State and copy number
Horse 5	2n	2n	State and copy number
Horse 6	2n	2n	State and copy number
Horse 7	3n+	2n	Not validated
Horse 8	2n	2n	State and copy number
Horse 9	2n	2n	State and copy number
Horse 10	2n	2n	State and copy number
Complete concordance rate			0.8
OR8S1 (ENSECAG00000007699)	OR8S1 (ENSECAG00000007699)
Horse 1	2n	2n	State and copy number
Horse 2	2n	2n	State and copy number
Horse 3	2n	2n	State and copy number
Horse 4	1n	2n	Not validated
Horse 5	2n	2n	State and copy number
Horse 6	1n	2n	Not validated
Horse 7	2n	2n	State and copy number
Horse 8	2n	2n	State and copy number
Horse 9	2n	2n	State and copy number
Horse 10	2n	2n	State and copy number
Complete concordance rate			0.8
SV2C (ENSECAG00000010569)
Horse 1	2n	2n	State and copy number
Horse 2	2n	2n	State and copy number
Horse 3	0n**	0n	State and copy number
Horse 4	1n	2n	Not validated
Horse 5	2n	2n	State and copy number
Horse 6	2n	2n	State and copy number
Horse 7	2n	2n	State and copy number
Horse 8	2n	2n	State and copy number
Horse 9	1n	2n	Not validated
Horse 10	2n	2n	State and copy number
Concordance rate			0.8
* 1n (partial deletion), 2n (normal state), 3n+ (one or more copy gain), **lack of amplification was considered as 0n (complete deletion)
